# Supplementary material for: Telomere Length and Clear Cell Renal Cell Carcinoma: Unraveling Causal Mechanisms Through Integrative Genetic and Single-Cell Transcriptomic Analysis
Source: Mediators Inflamm. 2025 Nov 27;2025:3705788. doi: 10.1155/mi/3705788 (PMC12677994; doi:10.1155/mi/3705788)
Supplement: Supporting Information 6 — Table S1. Data source details containing information about the GWAS datasets used in the study. Table S2. Detailed characteristics of genetic instrumental variables, including F-statistics. Table S3. Validation confirming that selected instrumental variables show no significant associations with potential confounders or outcome variables. Table S4. Main results of two-sample MR analysis showing causal effects of telomere length on ccRCC risk. Table S5. Standard pleiotropy assessments and MR-PRESSO analysis results showing no evidence of horizontal pleiotropy. Table S6. Heterogeneity testing results demonstrating no significant differences among genetic instruments. Table S7. Steiger directionality test results supporting the hypothesized causal relationship. Table S8. Multiple sensitivity analyses for multivariable MR (MVMR) findings. Table S9: Colocalization analysis results showing shared causal variants between TL and ccRCC. [file 3705788.f6.xlsx]

## Sheet: Supplementary Table 1
Supplementary Table 1. Basic information of GWAS datas.
Consortia	ID	Traits	Abbreviation	Ancestry	Samplesize
IEU Open GWAS	ieu-b-4879	Telomere length	TL(Discovery)	European	472174
GWAS Catalog	GCST90435144	Telomere length	TL(Replication)	European	438351
GWAS Catalog	GCST90320058	Clear cell renal cell carcinoma	ccRCC	European	305873
FinnGen	finngen_R12_N14_CHRONKIDNEYDIS	Chronic kidney disease	CKD	European	493235
UK Biobank	ukb-a-531	Hypertension	HTN	European	337199
GSCAN	ieu-b-142	Cigarettes smoked per day	smoking	European	249752

## Sheet: Supplementary Table 2
Supplementary Table 2. All SNPs extracted for analysis（Discovery &Replication）.
SNP	effect_allele.exposure	other_allele.exposure	effect_allele.outcome	other_allele.outcome	beta.exposure	beta.outcome	eaf.exposure	eaf.outcome	remove	palindromic	ambiguous	id.outcome	chr.outcome	pos.outcome	se.outcome	pval.outcome	samplesize.outcome	outcome	mr_keep.outcome	pval_origin.outcome	data_source.outcome	chr.exposure	pos.exposure	se.exposure	pval.exposure	samplesize.exposure	exposure	mr_keep.exposure	id.exposure	data_source.exposure	R2	F	F_pow_beta_se	action	mr_keep	units.outcome	units.exposure	rsq.exposure	effective_n.exposure	rsq.outcome	effective_n.outcome
rs10086982	A	G	A	G	-0.0258942	-0.00237303	0.261538	0.250399	FALSE	FALSE	FALSE	GCST90320058_ccRCC	8	206768	0.0172541	0.890609	752817	ccRCC	TRUE	reported	textfile	8	206768	0.00238115	1.522299e-27	438351	Telomere length (principal component 1)	TRUE	GCST90435144_telomere_length_pc1	textfile	0.000258998913531699	113.561327008021	118.25826063215	2	TRUE			0.000269708304107522	438351	2.51265904422848e-08	752817
rs10112752	A	G	A	G	-0.0353668	0.0235941	0.436902	0.440368	FALSE	FALSE	FALSE	GCST90320058_ccRCC	8	73046483	0.0139537	0.0908573	752817	ccRCC	TRUE	reported	textfile	8	73046483	0.0020146	5.423754e-69	438351	Telomere length (principal component 1)	TRUE	GCST90435144_telomere_length_pc1	textfile	0.000615445422992979	269.946022767717	308.186686666142	2	TRUE			0.000702568420214394	438351	3.79785303715333e-06	752817
rs10190233	G	A	G	A	-0.014012	0.0050207	0.675473	0.675031	FALSE	FALSE	FALSE	GCST90320058_ccRCC	2	65413095	0.0147044	0.732771	752817	ccRCC	TRUE	reported	textfile	2	65413095	0.00213557	5.33703437456829e-11	438351	Telomere length (principal component 1)	TRUE	GCST90435144_telomere_length_pc1	textfile	8.60773884305433e-05	37.7351852873417	43.0499483337971	2	TRUE			9.81996556253031e-05	438351	1.54862261194899e-07	752817
rs10207892	G	A	G	A	-0.0868776	0.0237594	0.031278	0.0424673	FALSE	FALSE	FALSE	GCST90320058_ccRCC	2	54149257	0.0371935	0.52295	752817	ccRCC	TRUE	reported	textfile	2	54149257	0.00574831	1.31764979865722e-51	438351	Telomere length (principal component 1)	TRUE	GCST90435144_telomere_length_pc1	textfile	0.000457386944176472	200.586855401646	228.420599885874	2	TRUE			0.000520821613601175	438351	5.4206122475455e-07	752817
rs10270830	A	G	A	G	-0.023702	0.0600589	0.101636	0.103463	FALSE	FALSE	FALSE	GCST90320058_ccRCC	7	158707250	0.0225478	0.00773036	752817	ccRCC	TRUE	reported	textfile	7	158707250	0.00330164	7.029105e-13	438351	Telomere length (principal component 1)	TRUE	GCST90435144_telomere_length_pc1	textfile	0.000102588785393389	44.9743053477662	51.5359816275195	2	TRUE			0.000117554558896979	438351	9.42440720333094e-06	752817
rs10422799	T	C	T	C	0.0137988	-0.0154044	0.415903	0.355751	FALSE	FALSE	FALSE	GCST90320058_ccRCC	19	33307603	0.0344223	0.654507	359294	ccRCC	TRUE	reported	textfile	19	33307603	0.00206462	2.333995e-11	438351	Telomere length (principal component 1)	TRUE	GCST90435144_telomere_length_pc1	textfile	9.25102094849621e-05	40.555509616214	44.6686040011897	2	TRUE			0.000101891535394273	438351	5.57393647141197e-07	359294
rs1056661	G	A	G	A	0.0121444	0.0285096	0.350989	0.358532	FALSE	FALSE	FALSE	GCST90320058_ccRCC	22	38684240	0.0158597	0.0722387	752817	ccRCC	TRUE	reported	textfile	22	38684240	0.0020881	6.027539e-09	438351	Telomere length (principal component 1)	TRUE	GCST90435144_telomere_length_pc1	textfile	6.71935653098464e-05	29.4562114278722	33.8259139344149	2	TRUE			7.71606731260403e-05	438351	4.29241974545917e-06	752817
rs10769256	T	C	T	C	-0.0178257	0.0314523	0.403606	0.396123	FALSE	FALSE	FALSE	GCST90320058_ccRCC	11	47356845	0.0153243	0.0401264	743161	ccRCC	TRUE	reported	textfile	11	47356845	0.00204006	2.376293e-18	438351	Telomere length (principal component 1)	TRUE	GCST90435144_telomere_length_pc1	textfile	0.000152972745582892	67.065709279198	76.3496947832224	2	TRUE			0.000174145256054137	438351	5.66838479609831e-06	743161
rs10786052	C	T	C	T	-0.0134235	0.0248829	0.519785	0.520669	FALSE	FALSE	FALSE	GCST90320058_ccRCC	10	92686878	0.0143765	0.0834853	752817	ccRCC	TRUE	reported	textfile	10	92686878	0.00199986	1.916461e-11	438351	Telomere length (principal component 1)	TRUE	GCST90435144_telomere_length_pc1	textfile	8.99541064586606e-05	39.4348399378374	45.0538953870901	2	TRUE			0.00010277031585342	438351	3.97929062703167e-06	752817
rs10818963	A	T	A	T	0.0124326	-0.00633904	0.653128	0.655213	FALSE	TRUE	FALSE	GCST90320058_ccRCC	9	124427636	0.0147454	0.667269	752817	ccRCC	TRUE	reported	textfile	9	124427636	0.00210273	3.367596e-09	438351	Telomere length (principal component 1)	TRUE	GCST90435144_telomere_length_pc1	textfile	7.00360211024259e-05	30.7023700860665	34.9588308980164	2	TRUE			7.9744776682172e-05	438351	2.4549660891283e-07	752817
rs10845387	A	G	A	G	-0.0158245	-0.00621299	0.345385	0.330456	FALSE	FALSE	FALSE	GCST90320058_ccRCC	12	11604809	0.0159747	0.697331	752342	ccRCC	TRUE	reported	textfile	12	11604809	0.00209367	4.085075e-14	438351	Telomere length (principal component 1)	TRUE	GCST90435144_telomere_length_pc1	textfile	0.00011323466875034	49.641924998976	57.1272782408417	2	TRUE			0.0001303067514031	438351	2.01058133792454e-07	752342
rs10956915	T	C	T	C	-0.0229547	-0.0147263	0.234741	0.266425	FALSE	FALSE	FALSE	GCST90320058_ccRCC	8	94502362	0.0156153	0.345646	752817	ccRCC	TRUE	reported	textfile	8	94502362	0.00235124	1.626298e-22	438351	Telomere length (principal component 1)	TRUE	GCST90435144_telomere_length_pc1	textfile	0.000189308726709624	82.9990034801041	95.3123811643743	2	TRUE			0.000217387655565056	438351	1.18140239121687e-06	752817
rs11076521	T	C	T	C	-0.0249924	0.0356773	0.70615	0.702715	FALSE	FALSE	FALSE	GCST90320058_ccRCC	16	50192100	0.0164906	0.0305028	752817	ccRCC	TRUE	reported	textfile	16	50192100	0.00219557	5.075747e-30	438351	Telomere length (principal component 1)	TRUE	GCST90435144_telomere_length_pc1	textfile	0.000259220044190752	113.658309663025	129.575039573175	2	TRUE			0.000295510537912783	438351	6.2175613809059e-06	752817
rs11080932	T	G	T	G	-0.0127308	0.0121667	0.263296	0.252696	FALSE	FALSE	FALSE	GCST90320058_ccRCC	18	236451	0.0295299	0.680331	665167	ccRCC	TRUE	reported	textfile	18	236451	0.0022655	1.915843e-08	438351	Telomere length (principal component 1)	TRUE	GCST90435144_telomere_length_pc1	textfile	6.28750981228632e-05	27.5629694114653	31.5779009302551	2	TRUE			7.20330747348742e-05	438351	2.55206743918938e-07	665167
rs11117354	C	T	C	T	0.0282108	0.00688067	0.712273	0.67651	FALSE	FALSE	FALSE	GCST90320058_ccRCC	16	88058486	0.0149041	0.644322	752817	ccRCC	TRUE	reported	textfile	16	88058486	0.00220856	2.308341e-37	438351	Telomere length (principal component 1)	TRUE	GCST90435144_telomere_length_pc1	textfile	0.000326202961227529	143.037401074923	163.159512700164	2	TRUE			0.000372075230209068	438351	2.83114139818855e-07	752817
rs111260157	G	C	G	C	0.038188	0.00102077	0.106325	0.118972	FALSE	TRUE	FALSE	GCST90320058_ccRCC	12	120478839	0.0214164	0.961985	752817	ccRCC	TRUE	reported	textfile	12	120478839	0.00323904	4.398453e-32	438351	Telomere length (principal component 1)	TRUE	GCST90435144_telomere_length_pc1	textfile	0.000277139751887622	121.518	139.00204997792	2	TRUE			0.000317003086351441	438351	3.01768977310608e-09	752817
rs11165011	G	C	G	C	0.0409964	0.0325526	0.043782	0.0424938	FALSE	TRUE	FALSE	GCST90320058_ccRCC	1	93824915	0.0722158	0.652157	359294	ccRCC	TRUE	reported	textfile	1	93824915	0.00506392	5.68983929152868e-16	438351	Telomere length (principal component 1)	TRUE	GCST90435144_telomere_length_pc1	textfile	0.000140725872740881	61.695727775228	65.5417105386004	2	TRUE			0.000149497118145032	438351	5.65534517265529e-07	359294
rs11190134	A	G	A	G	-0.0311703	-0.00369033	0.380736	0.402007	FALSE	FALSE	FALSE	GCST90320058_ccRCC	10	99522443	0.0139855	0.791881	752817	ccRCC	TRUE	reported	textfile	10	99522443	0.00205652	6.829674e-52	438351	Telomere length (principal component 1)	TRUE	GCST90435144_telomere_length_pc1	textfile	0.000458154267962639	200.923519174999	229.729141416765	2	TRUE			0.000523803655198905	438351	9.24881533546384e-08	752817
rs112111598	G	T	G	T	-0.0142685	0.0789512	0.443964	0.444225	FALSE	FALSE	FALSE	GCST90320058_ccRCC	6	170627457	0.0575512	0.170112	349638	ccRCC	TRUE	reported	textfile	6	170627457	0.00230608	6.11955722077479e-10	438351	Telomere length (principal component 1)	TRUE	GCST90435144_telomere_length_pc1	textfile	0.000100516486788199	44.0657307995678	38.2831707635315	2	TRUE			8.73272839637076e-05	438351	5.38257664851542e-06	349638
rs11212631	C	T	C	T	-0.0250023	0.0108837	0.204541	0.200094	FALSE	FALSE	FALSE	GCST90320058_ccRCC	11	108433782	0.0187836	0.562301	446944	ccRCC	TRUE	reported	textfile	11	108433782	0.00253496	6.022822e-23	438351	Telomere length (principal component 1)	TRUE	GCST90435144_telomere_length_pc1	textfile	0.000203417397785402	89.185954876693	97.278687449034	2	TRUE			0.000221871394918099	438351	7.51179915810258e-07	446944
rs11255228	C	T	C	T	-0.0234402	-0.0235749	0.604192	0.602041	FALSE	FALSE	FALSE	GCST90320058_ccRCC	10	5795708	0.01486	0.112634	752817	ccRCC	TRUE	reported	textfile	10	5795708	0.00204209	1.69122e-30	438351	Telomere length (principal component 1)	TRUE	GCST90435144_telomere_length_pc1	textfile	0.000262792011943589	115.22489582566	131.756748454423	2	TRUE			0.000300484676754033	438351	3.343277177803e-06	752817
rs11257571	G	A	G	A	-0.0110618	-0.00928518	0.487882	0.494247	FALSE	FALSE	FALSE	GCST90320058_ccRCC	10	12159003	0.0140419	0.508454	752817	ccRCC	TRUE	reported	textfile	10	12159003	0.0019986	3.11609e-08	438351	Telomere length (principal component 1)	TRUE	GCST90435144_telomere_length_pc1	textfile	6.11457724812758e-05	26.8048272232616	30.633727017298	2	TRUE			6.98794484516903e-05	438351	5.80818427475688e-07	752817
rs113209907	A	C	A	C	-0.031187	0.0424716	0.043892	0.0457525	FALSE	FALSE	FALSE	GCST90320058_ccRCC	17	42921612	0.0344104	0.217104	752817	ccRCC	TRUE	reported	textfile	17	42921612	0.00494049	2.745112e-10	438351	Telomere length (principal component 1)	TRUE	GCST90435144_telomere_length_pc1	textfile	8.16337070886822e-05	35.7869752920753	39.8480571316648	2	TRUE			9.08966031144838e-05	438351	2.02361858530949e-06	752817
rs113464644	T	G	T	G	0.0162122	0.0525945	0.194215	0.201178	FALSE	FALSE	FALSE	GCST90320058_ccRCC	1	44774829	0.0170949	0.00209363	752817	ccRCC	TRUE	reported	textfile	1	44774829	0.00252141	1.27758557613708e-10	438351	Telomere length (principal component 1)	TRUE	GCST90435144_telomere_length_pc1	textfile	8.22651414625937e-05	36.0638092893593	41.342521754588	2	TRUE			9.43052748762057e-05	438351	1.25734311410198e-05	752817
rs113490934	C	T	C	T	-0.0416451	0.0296711	0.062803	0.0689774	FALSE	FALSE	FALSE	GCST90320058_ccRCC	16	3600986	0.0269599	0.271085	752817	ccRCC	TRUE	reported	textfile	16	3600986	0.00413855	8.07235e-24	438351	Telomere length (principal component 1)	TRUE	GCST90435144_telomere_length_pc1	textfile	0.000204159265095428	89.5112842533265	101.258480386331	2	TRUE			0.000230946335251986	438351	1.60894714661136e-06	752817
rs113525195	A	C	A	C	-0.0163477	0.0118703	0.27727	0.283518	FALSE	FALSE	FALSE	GCST90320058_ccRCC	14	23030112	0.0154868	0.443394	752817	ccRCC	TRUE	reported	textfile	14	23030112	0.00223271	2.444556e-13	438351	Telomere length (principal component 1)	TRUE	GCST90435144_telomere_length_pc1	textfile	0.000107108091023989	46.955753933441	53.6103550549547	2	TRUE			0.000122285665707001	438351	7.80389482587148e-07	752817
rs113821951	G	A	G	A	-0.0219497	-0.0247732	0.075726	0.0858515	FALSE	FALSE	FALSE	GCST90320058_ccRCC	17	2647121	0.0266174	0.352002	752817	ccRCC	TRUE	reported	textfile	17	2647121	0.00378529	6.683439e-09	438351	Telomere length (principal component 1)	TRUE	GCST90435144_telomere_length_pc1	textfile	6.74423860619987e-05	29.5652964420277	33.6247344211532	2	TRUE			7.67017954726731e-05	438351	1.15065251692517e-06	752817
rs113960144	A	G	A	G	0.0273532	-0.010114	0.1093	0.099541	FALSE	FALSE	FALSE	GCST90320058_ccRCC	14	21467054	0.0232457	0.663497	752817	ccRCC	TRUE	reported	textfile	14	21467054	0.00319309	1.068071e-17	438351	Telomere length (principal component 1)	TRUE	GCST90435144_telomere_length_pc1	textfile	0.000145679315378531	63.8676864176957	73.3827465759623	2	TRUE			0.000167379106231399	438351	2.51461943688919e-07	752817
rs11532322	G	A	G	A	0.0216081	-0.000231701	0.75338	0.730621	FALSE	FALSE	FALSE	GCST90320058_ccRCC	12	123246876	0.016057	0.988487	752817	ccRCC	TRUE	reported	textfile	12	123246876	0.0023156	1.043518e-20	438351	Telomere length (principal component 1)	TRUE	GCST90435144_telomere_length_pc1	textfile	0.000173502420519509	76.0678104815484	87.0775257421696	2	TRUE			0.000198609398737395	438351	2.76591441399752e-10	752817
rs115610405	A	C	A	C	-0.131306	-0.17799	0.019914	0.0272665	FALSE	FALSE	FALSE	GCST90320058_ccRCC	20	63694480	0.0510465	0.000488821	752290	ccRCC	TRUE	reported	textfile	20	63694480	0.00715417	3.07964e-75	438351	Telomere length (principal component 1)	TRUE	GCST90435144_telomere_length_pc1	textfile	0.000673010480116583	295.212151820657	336.860920823307	2	TRUE			0.000767886432711142	438351	1.61609956358941e-05	752290
rs115849884	T	A	T	A	0.0384617	0.0180339	0.025456	0.0250813	FALSE	TRUE	FALSE	GCST90320058_ccRCC	1	113979778	0.0454044	0.691232	752817	ccRCC	TRUE	reported	textfile	1	113979778	0.00636469	1.51286438819293e-09	438351	Telomere length (principal component 1)	TRUE	GCST90435144_telomere_length_pc1	textfile	7.33970427561271e-05	32.1758819096858	36.5176179594789	2	TRUE			8.33002380140281e-05	438351	2.09553576423718e-07	752817
rs11655447	G	A	G	A	-0.0297466	-0.0426649	0.283244	0.274222	FALSE	FALSE	FALSE	GCST90320058_ccRCC	17	8233498	0.0165774	0.0100624	752817	ccRCC	TRUE	reported	textfile	17	8233498	0.00221511	4.090722e-41	438351	Telomere length (principal component 1)	TRUE	GCST90435144_telomere_length_pc1	textfile	0.000359283041727554	157.547966370807	180.336680709388	2	TRUE			0.000411230596507823	438351	8.79866019168526e-06	752817
rs11667543	T	C	T	C	-0.0162094	-0.0248209	0.254641	0.232449	FALSE	FALSE	FALSE	GCST90320058_ccRCC	19	4374853	0.0169411	0.142885	752817	ccRCC	TRUE	reported	textfile	19	4374853	0.0022883	1.40443e-12	438351	Telomere length (principal component 1)	TRUE	GCST90435144_telomere_length_pc1	textfile	9.97373225966099e-05	43.7241165492189	50.1773773206457	2	TRUE			0.000114455911210479	438351	2.8514275109117e-06	752817
rs11672788	A	G	A	G	0.0302089	0.00569576	0.088294	0.0882647	FALSE	FALSE	FALSE	GCST90320058_ccRCC	19	33261825	0.025369	0.822355	752817	ccRCC	TRUE	reported	textfile	19	33261825	0.00354207	1.481153e-17	438351	Telomere length (principal component 1)	TRUE	GCST90435144_telomere_length_pc1	textfile	0.000146921659082883	64.412425917804	72.737026618453	2	TRUE			0.000165906524415866	438351	6.69589096001268e-08	752817
rs11690012	C	G	C	G	-0.0136486	-0.0389014	0.230181	0.224701	FALSE	TRUE	FALSE	GCST90320058_ccRCC	2	43315341	0.0177107	0.0280563	752817	ccRCC	TRUE	reported	textfile	2	43315341	0.002372	8.71344712196775e-09	438351	Telomere length (principal component 1)	TRUE	GCST90435144_telomere_length_pc1	textfile	6.60182953159508e-05	28.940964366584	33.1090593816561	2	TRUE			7.55255716358883e-05	438351	6.40867077852603e-06	752817
rs11718804	T	C	T	C	-0.0706956	-0.055525	0.351274	0.339266	FALSE	FALSE	FALSE	GCST90320058_ccRCC	3	169740784	0.0155619	0.000359708	752817	ccRCC	TRUE	reported	textfile	3	169740784	0.0021113	1e-200	438351	Telomere length (principal component 1)	TRUE	GCST90435144_telomere_length_pc1	textfile	0.00227783402236175	1000.76584435694	1121.20460817227	2	TRUE			0.00255126421863327	438351	1.69104936571598e-05	752817
rs117336432	T	C	T	C	0.0462294	-0.00936877	0.016833	0.015864	FALSE	FALSE	FALSE	GCST90320058_ccRCC	20	63891840	0.0622699	0.880406	752817	ccRCC	TRUE	reported	textfile	20	63891840	0.00812736	1.284458e-08	438351	Telomere length (principal component 1)	TRUE	GCST90435144_telomere_length_pc1	textfile	7.07384152105679e-05	31.010307189123	32.3547105856567	2	TRUE			7.38049422905245e-05	438351	3.00691077314051e-08	752817
rs117379691	T	C	T	C	0.0383731	0.0167448	0.020981	0.0303281	FALSE	FALSE	FALSE	GCST90320058_ccRCC	8	70053233	0.0435202	0.700416	752817	ccRCC	TRUE	reported	textfile	8	70053233	0.00698801	3.990341e-08	438351	Telomere length (principal component 1)	TRUE	GCST90435144_telomere_length_pc1	textfile	6.04924355708641e-05	26.5184028028257	30.154125308658	2	TRUE			6.87854908813446e-05	438351	1.96648127335719e-07	752817
rs11745986	G	A	G	A	0.0431154	0.0905705	0.054565	0.0527854	FALSE	FALSE	FALSE	GCST90320058_ccRCC	5	139562764	0.0313468	0.00386091	752817	ccRCC	TRUE	reported	textfile	5	139562764	0.00440136	1.17219536554813e-22	438351	Telomere length (principal component 1)	TRUE	GCST90435144_telomere_length_pc1	textfile	0.000191796496709406	84.0899306901863	95.9601801774632	2	TRUE			0.00021886482658628	438351	1.1089041906997e-05	752817
rs117500697	C	A	C	A	0.0385951	-0.0392525	0.026838	0.0317341	FALSE	FALSE	FALSE	GCST90320058_ccRCC	20	36628777	0.0460818	0.394325	752817	ccRCC	TRUE	reported	textfile	20	36628777	0.00625339	6.748232e-10	438351	Telomere length (principal component 1)	TRUE	GCST90435144_telomere_length_pc1	textfile	7.78089630457408e-05	34.110135216388	38.0919592826571	2	TRUE			8.68911516359041e-05	438351	9.63800378734089e-07	752817
rs117954937	T	C	T	C	0.0254396	0.0355909	0.050928	0.0581067	FALSE	FALSE	FALSE	GCST90320058_ccRCC	16	14678694	0.032214	0.269236	747385	ccRCC	TRUE	reported	textfile	16	14678694	0.00455264	2.298635e-08	438351	Telomere length (principal component 1)	TRUE	GCST90435144_telomere_length_pc1	textfile	6.25613820984334e-05	27.4254350545878	31.2243881578264	2	TRUE			7.12267260718841e-05	438351	1.63322006740651e-06	747385
rs11866592	A	G	A	G	0.0443438	0.0473437	0.14487	0.148625	FALSE	FALSE	FALSE	GCST90320058_ccRCC	16	74620498	0.0213105	0.0263099	752817	ccRCC	TRUE	reported	textfile	16	74620498	0.00284111	6.432799e-55	438351	Telomere length (principal component 1)	TRUE	GCST90435144_telomere_length_pc1	textfile	0.000487199026938132	213.667304762272	243.606973448429	2	TRUE			0.000555428818395876	438351	6.55610652516452e-06	752817
rs12041704	G	A	G	A	-0.0140115	-0.0160122	0.426867	0.432261	FALSE	FALSE	FALSE	GCST90320058_ccRCC	1	185271342	0.014137	0.257362	752817	ccRCC	TRUE	reported	textfile	1	185271342	0.00201791	3.82296216565919e-12	438351	Telomere length (principal component 1)	TRUE	GCST90435144_telomere_length_pc1	textfile	9.6061033527667e-05	42.1123033372021	48.2131688959285	2	TRUE			0.000109975993112333	438351	1.70411340220492e-06	752817
rs12369950	C	T	C	T	-0.0218736	-0.0182178	0.136124	0.136608	FALSE	FALSE	FALSE	GCST90320058_ccRCC	12	24609175	0.0201018	0.364789	752817	ccRCC	TRUE	reported	textfile	12	24609175	0.00290792	5.391381e-14	438351	Telomere length (principal component 1)	TRUE	GCST90435144_telomere_length_pc1	textfile	0.000112526973574221	49.331637479153	56.5816519657512	2	TRUE			0.000129062343943124	438351	1.0910212933146e-06	752817
rs12420438	T	G	T	G	0.0141919	0.00816561	0.665672	0.649899	FALSE	FALSE	FALSE	GCST90320058_ccRCC	11	9603649	0.0144598	0.572271	752817	ccRCC	TRUE	reported	textfile	11	9603649	0.00212546	2.43725e-11	438351	Telomere length (principal component 1)	TRUE	GCST90435144_telomere_length_pc1	textfile	8.96487256288869e-05	39.3009525110056	44.5836080769147	2	TRUE			0.000101697674746929	438351	4.23608091559431e-07	752817
rs12456692	T	C	T	C	-0.0166524	0.00805137	0.381097	0.389803	FALSE	FALSE	FALSE	GCST90320058_ccRCC	18	79722189	0.0144011	0.576105	752817	ccRCC	TRUE	reported	textfile	18	79722189	0.00205122	4.728245e-16	438351	Telomere length (principal component 1)	TRUE	GCST90435144_telomere_length_pc1	textfile	0.00013081025196695	57.3480448516576	65.9066419135521	2	TRUE			0.000150329381859689	438351	4.15202341191263e-07	752817
rs12459850	C	T	C	T	-0.0141386	-0.0135888	0.362076	0.358924	FALSE	FALSE	FALSE	GCST90320058_ccRCC	19	56217080	0.0149116	0.362144	752290	ccRCC	TRUE	reported	textfile	19	56217080	0.00207518	9.545529e-12	438351	Telomere length (principal component 1)	TRUE	GCST90435144_telomere_length_pc1	textfile	9.23445972966164e-05	40.4829002574962	46.4195867091848	2	TRUE			0.000105885200061958	438351	1.10389841333729e-06	752290
rs12513171	C	T	C	T	-0.0152284	0.0148897	0.158688	0.152108	FALSE	FALSE	FALSE	GCST90320058_ccRCC	4	17995918	0.0191494	0.436833	752817	ccRCC	TRUE	reported	textfile	4	17995918	0.0027266	2.33550069036718e-08	438351	Telomere length (principal component 1)	TRUE	GCST90435144_telomere_length_pc1	textfile	6.19212503551603e-05	27.1447990118296	31.1936137890223	2	TRUE			7.11565308913196e-05	438351	8.03106129586979e-07	752817
rs12618994	G	A	G	A	0.0560237	0.0365113	0.143627	0.137648	FALSE	FALSE	FALSE	GCST90320058_ccRCC	2	54234607	0.0200078	0.0680221	752817	ccRCC	TRUE	reported	textfile	2	54234607	0.00284701	3.32506393177439e-86	438351	Telomere length (principal component 1)	TRUE	GCST90435144_telomere_length_pc1	textfile	0.000772098354179449	338.710058935255	387.226963247381	2	TRUE			0.000882596283255676	438351	4.42349695767855e-06	752817
rs12903325	G	T	G	T	-0.0400974	0.00396829	0.240906	0.231744	FALSE	FALSE	FALSE	GCST90320058_ccRCC	15	50061080	0.0163234	0.807925	752817	ccRCC	TRUE	reported	textfile	15	50061080	0.00234448	1.412212e-65	438351	Telomere length (principal component 1)	TRUE	GCST90435144_telomere_length_pc1	textfile	0.00058803827776025	257.917656472444	292.509086397216	2	TRUE			0.000666852270790454	438351	7.85049897366676e-08	752817
rs12941945	G	A	G	A	-0.0361925	-0.0205281	0.164772	0.170789	FALSE	FALSE	FALSE	GCST90320058_ccRCC	17	43370860	0.0188089	0.275094	752817	ccRCC	TRUE	reported	textfile	17	43370860	0.00270295	6.916717e-41	438351	Telomere length (principal component 1)	TRUE	GCST90435144_telomere_length_pc1	textfile	0.000360541797913685	158.100138281772	179.292095046153	2	TRUE			0.000408849550366738	438351	1.58227426038417e-06	752817
rs12971598	T	C	T	C	0.0141176	0.0146783	0.368103	0.357133	FALSE	FALSE	FALSE	GCST90320058_ccRCC	19	8439685	0.0145625	0.313478	752817	ccRCC	TRUE	reported	textfile	19	8439685	0.00207147	9.410225e-12	438351	Telomere length (principal component 1)	TRUE	GCST90435144_telomere_length_pc1	textfile	9.27187123089883e-05	40.6469235523438	46.4477252269421	2	TRUE			0.000105949378507357	438351	1.34955563421121e-06	752817
rs131403	A	G	A	G	0.0138124	0.0167477	0.270531	0.236994	FALSE	FALSE	FALSE	GCST90320058_ccRCC	22	23541797	0.0191938	0.382906	747979	ccRCC	TRUE	reported	textfile	22	23541797	0.00237636	6.158146e-09	438351	Telomere length (principal component 1)	TRUE	GCST90435144_telomere_length_pc1	textfile	7.52995130488026e-05	33.0099518787318	33.7842145589657	2	TRUE			7.70655595417511e-05	438351	1.01788737930177e-06	747979
rs137901416	A	G	A	G	0.0594047	0.0540598	0.102159	0.0985274	FALSE	FALSE	FALSE	GCST90320058_ccRCC	14	72951387	0.0239321	0.0238908	752817	ccRCC	TRUE	reported	textfile	14	72951387	0.00328803	5.80497e-73	438351	Telomere length (principal component 1)	TRUE	GCST90435144_telomere_length_pc1	textfile	0.000647362705874882	283.954616386358	326.414972332711	2	TRUE			0.00074409224039441	438351	6.77791384284064e-06	752817
rs138080474	C	G	C	G	0.0246403	0.0161081	0.065428	0.0585873	FALSE	TRUE	FALSE	GCST90320058_ccRCC	20	25247741	0.0302664	0.59458	752817	ccRCC	TRUE	reported	textfile	20	25247741	0.00405807	1.263834e-09	438351	Telomere length (principal component 1)	TRUE	GCST90435144_telomere_length_pc1	textfile	7.42503300135853e-05	32.5499747574928	36.868283126573	2	TRUE			8.41000720916533e-05	438351	3.76251874271787e-07	752817
rs139228302	A	G	A	G	-0.0534317	-0.00911121	0.023637	0.0233189	FALSE	FALSE	FALSE	GCST90320058_ccRCC	20	63786753	0.0526366	0.862575	748596	ccRCC	TRUE	reported	textfile	20	63786753	0.00673561	2.143878e-15	438351	Telomere length (principal component 1)	TRUE	GCST90435144_telomere_length_pc1	textfile	0.000131774582256842	57.7708690898454	62.9280273797564	2	TRUE			0.000143536303090336	438351	4.00248853327094e-08	748596
rs139669835	T	C	T	C	-0.0656814	0.112832	0.008712	0.00919384	FALSE	FALSE	FALSE	GCST90320058_ccRCC	18	729871	0.0769378	0.142501	446417	ccRCC	TRUE	reported	textfile	18	729871	0.0108465	1.399458e-09	438351	Telomere length (principal component 1)	TRUE	GCST90435144_telomere_length_pc1	textfile	7.45130797170681e-05	32.6651679631615	36.6695	2	TRUE			8.36467770856121e-05	438351	4.81774904421337e-06	446417
rs139795227	C	A	C	A	0.0864141	-0.0885656	0.014774	0.0191817	FALSE	FALSE	FALSE	GCST90320058_ccRCC	1	92376810	0.0643983	0.169046	747860	ccRCC	TRUE	reported	textfile	1	92376810	0.0085074	3.06760897691793e-24	438351	Telomere length (principal component 1)	TRUE	GCST90435144_telomere_length_pc1	textfile	0.000217386803649473	95.3120075656167	103.175246821914	2	TRUE			0.000235316991559758	438351	2.52907139993886e-06	747860
rs141469996	T	C	T	C	-0.0567178	0.141835	0.013518	0.0133474	FALSE	FALSE	FALSE	GCST90320058_ccRCC	20	26275419	0.071445	0.0471183	743161	ccRCC	TRUE	reported	textfile	20	26275419	0.00888433	1.724805e-10	438351	Telomere length (principal component 1)	TRUE	GCST90435144_telomere_length_pc1	textfile	8.57966551218317e-05	37.6121049687982	40.7557970045977	2	TRUE			9.2967037814336e-05	438351	5.30321335957937e-06	743161
rs144204502	T	C	T	C	-0.118578	-0.078321	0.012624	0.0193947	FALSE	FALSE	FALSE	GCST90320058_ccRCC	17	78187152	0.0552953	0.156655	752817	ccRCC	TRUE	reported	textfile	17	78187152	0.00905022	3.195214e-39	438351	Telomere length (principal component 1)	TRUE	GCST90435144_telomere_length_pc1	textfile	0.000350524025238721	153.705733491774	171.668245691364	2	TRUE			0.000391471276321194	438351	2.6649593519839e-06	752817
rs145332313	G	A	G	A	0.0272847	0.0157553	0.085041	0.0884542	FALSE	FALSE	FALSE	GCST90320058_ccRCC	1	147278328	0.0251535	0.531076	446944	ccRCC	TRUE	reported	textfile	1	147278328	0.00357267	2.2222862543282e-14	438351	Telomere length (principal component 1)	TRUE	GCST90435144_telomere_length_pc1	textfile	0.000115850617648212	50.7888863193257	58.3247061777943	2	TRUE			0.000133037709205437	438351	8.77818960745181e-07	446944
rs146546514	A	C	A	C	0.103851	0.178354	0.01701	0.0201702	FALSE	FALSE	FALSE	GCST90320058_ccRCC	3	169835282	0.0591796	0.00258024	748429	ccRCC	TRUE	reported	textfile	3	169835282	0.00822079	1.39444053887145e-36	438351	Telomere length (principal component 1)	TRUE	GCST90435144_telomere_length_pc1	textfile	0.000360665644004299	158.154465265708	159.585804382071	2	TRUE			0.000363928574144867	438351	1.21357589001209e-05	748429
rs148070303	C	T	C	T	0.0298378	0.00870171	0.036602	0.0345212	FALSE	FALSE	FALSE	GCST90320058_ccRCC	12	75496810	0.0409728	0.831812	752817	ccRCC	TRUE	reported	textfile	12	75496810	0.00542835	3.870526e-08	438351	Telomere length (principal component 1)	TRUE	GCST90435144_telomere_length_pc1	textfile	6.2787638610328e-05	27.5246268035193	30.2132826767811	2	TRUE			6.89204272495897e-05	438351	5.99141818990422e-08	752817
rs148769680	T	G	T	G	-0.0428423	-0.0424324	0.018064	0.023614	FALSE	FALSE	FALSE	GCST90320058_ccRCC	17	67978434	0.0580272	0.464627	743161	ccRCC	TRUE	reported	textfile	17	67978434	0.00768522	2.480504e-08	438351	Telomere length (principal component 1)	TRUE	GCST90435144_telomere_length_pc1	textfile	6.51137426583189e-05	28.5444026134175	31.0765606135847	2	TRUE			7.0889536900037e-05	438351	7.19531661170937e-07	743161
rs149720413	A	G	A	G	-0.0488277	0.0299804	0.027284	0.0290435	FALSE	FALSE	FALSE	GCST90320058_ccRCC	3	198145289	0.108273	0.781858	655511	ccRCC	TRUE	reported	textfile	3	198145289	0.00695235	2.16820329460462e-12	438351	Telomere length (principal component 1)	TRUE	GCST90435144_telomere_length_pc1	textfile	0.000126548392033309	55.4793819259827	49.3252482926523	2	TRUE			0.000112512401284189	438351	1.1696496513312e-07	655511
rs150150565	T	C	T	C	0.0801835	0.0135748	0.022407	0.0266294	FALSE	FALSE	FALSE	GCST90320058_ccRCC	18	708207	0.0454365	0.765121	751156	ccRCC	TRUE	reported	textfile	18	708207	0.00722734	1.334443e-28	438351	Telomere length (principal component 1)	TRUE	GCST90435144_telomere_length_pc1	textfile	0.000281670789744443	123.504896735488	123.087243673867	2	TRUE			0.000280718538887204	438351	1.18830549003646e-07	751156
rs1539585	T	C	T	C	0.0236503	-0.00933338	0.506663	0.545889	FALSE	FALSE	FALSE	GCST90320058_ccRCC	6	28712167	0.0150945	0.536357	752817	ccRCC	TRUE	reported	textfile	6	28712167	0.00199414	1.91205332460454e-32	438351	Telomere length (principal component 1)	TRUE	GCST90435144_telomere_length_pc1	textfile	0.000279618680903762	122.604851762405	140.657216281775	2	TRUE			0.000320776588380047	438351	5.07869284901438e-07	752817
rs1555338	T	C	T	C	0.0187138	0.00436405	0.367446	0.34225	FALSE	FALSE	FALSE	GCST90320058_ccRCC	20	63496265	0.0153592	0.77631	752817	ccRCC	TRUE	reported	textfile	20	63496265	0.00212605	1.342147e-18	438351	Telomere length (principal component 1)	TRUE	GCST90435144_telomere_length_pc1	textfile	0.000162796511197668	71.3733072123932	77.4777534772893	2	TRUE			0.000176717779168562	438351	1.07239290950915e-07	752817
rs1609812	A	G	A	G	0.0265323	-0.0122676	0.84565	0.826741	FALSE	FALSE	FALSE	GCST90320058_ccRCC	11	5225911	0.0188461	0.51509	752817	ccRCC	TRUE	reported	textfile	11	5225911	0.00275944	6.902398e-22	438351	Telomere length (principal component 1)	TRUE	GCST90435144_telomere_length_pc1	textfile	0.000183771043385997	80.570659651399	92.4502069388396	2	TRUE			0.000210861009822872	438351	5.62843587993694e-07	752817
rs1620178	C	T	C	T	-0.0143468	0.0480357	0.567104	0.567947	FALSE	FALSE	FALSE	GCST90320058_ccRCC	7	76608790	0.0514536	0.350524	349638	ccRCC	TRUE	reported	textfile	7	76608790	0.00206467	3.686379e-12	438351	Telomere length (principal component 1)	TRUE	GCST90435144_telomere_length_pc1	textfile	0.000101061645997615	44.3047489722653	48.2846172719979	2	TRUE			0.000110138951508678	438351	2.4927543916314e-06	349638
rs16989279	A	G	A	G	-0.0229838	-0.071153	0.065618	0.0654472	FALSE	FALSE	FALSE	GCST90320058_ccRCC	22	31561697	0.0287864	0.013445	752817	ccRCC	TRUE	reported	textfile	22	31561697	0.0040289	1.165226e-08	438351	Telomere length (principal component 1)	TRUE	GCST90435144_telomere_length_pc1	textfile	6.4777042566752e-05	28.3967912922515	32.5439820457363	2	TRUE			7.42366609463586e-05	438351	8.11558688271055e-06	752817
rs17445108	A	G	A	G	-0.0207415	0.0071414	0.132601	0.122744	FALSE	FALSE	FALSE	GCST90320058_ccRCC	12	56688274	0.0223221	0.749026	749511	ccRCC	TRUE	reported	textfile	12	56688274	0.00294301	1.818863e-12	438351	Telomere length (principal component 1)	TRUE	GCST90435144_telomere_length_pc1	textfile	9.89637249876655e-05	43.3849434202275	49.6703072098205	2	TRUE			0.000113299402060261	438351	1.36558805152993e-07	749511
rs17464525	A	G	A	G	-0.0453182	-0.0582994	0.185083	0.199308	FALSE	FALSE	FALSE	GCST90320058_ccRCC	1	113901277	0.0183108	0.00145312	752817	ccRCC	TRUE	reported	textfile	1	113901277	0.00256829	1.10636900376858e-69	438351	Telomere length (principal component 1)	TRUE	GCST90435144_telomere_length_pc1	textfile	0.000619519822965897	271.734239625305	311.355958889477	2	TRUE			0.000709788232877503	438351	1.34654050002837e-05	752817
rs1755624	T	C	T	C	-0.0146244	-0.00464744	0.187202	0.180759	FALSE	FALSE	FALSE	GCST90320058_ccRCC	9	133018743	0.0179045	0.795197	752817	ccRCC	TRUE	reported	textfile	9	133018743	0.00255433	1.032143e-08	438351	Telomere length (principal component 1)	TRUE	GCST90435144_telomere_length_pc1	textfile	6.50847469426092e-05	28.5316907154159	32.7794834981395	2	TRUE			7.4773827362899e-05	438351	8.94983204970953e-08	752817
rs17680522	G	A	G	A	0.0158314	0.0389252	0.2935	0.284088	FALSE	FALSE	FALSE	GCST90320058_ccRCC	16	8975474	0.0154669	0.0118465	752817	ccRCC	TRUE	reported	textfile	16	8975474	0.00219349	5.296634e-13	438351	Telomere length (principal component 1)	TRUE	GCST90435144_telomere_length_pc1	textfile	0.000103941483620614	45.567381744876	52.0915555437317	2	TRUE			0.000118821683036644	438351	8.41323911538468e-06	752817
rs182059586	C	T	C	T	-0.077275	-0.0456533	0.026029	0.0247216	FALSE	FALSE	FALSE	GCST90320058_ccRCC	16	14558363	0.0532306	0.391086	746987	ccRCC	TRUE	reported	textfile	16	14558363	0.00667195	5.080424e-31	438351	Telomere length (principal component 1)	TRUE	GCST90435144_telomere_length_pc1	textfile	0.000302769087877627	132.75872213928	134.144373480322	2	TRUE			0.000305928232821792	438351	9.84712202120549e-07	746987
rs182391899	T	C	T	C	0.0402844	0.0891407	0.020692	0.0174391	FALSE	FALSE	FALSE	GCST90320058_ccRCC	12	42320701	0.0597194	0.135526	749113	ccRCC	TRUE	reported	textfile	12	42320701	0.00727939	3.129464e-08	438351	Telomere length (principal component 1)	TRUE	GCST90435144_telomere_length_pc1	textfile	6.57696554773677e-05	28.8319589768573	30.6255448429257	2	TRUE			6.98607851696176e-05	438351	2.9742244732566e-06	749113
rs1829694	T	G	T	G	-0.0137856	-0.000832646	0.515914	0.520206	FALSE	FALSE	FALSE	GCST90320058_ccRCC	6	109272657	0.0137398	0.951677	752817	ccRCC	TRUE	reported	textfile	6	109272657	0.00199543	4.89553319813954e-12	438351	Telomere length (principal component 1)	TRUE	GCST90435144_telomere_length_pc1	textfile	9.49251249673906e-05	41.6142838454252	47.7285621675437	2	TRUE			0.000108870707872482	438351	4.87833602799967e-09	752817
rs183501631	A	G	A	G	-0.0251239	0.00215697	0.055878	0.0577137	FALSE	FALSE	FALSE	GCST90320058_ccRCC	11	124800173	0.0317204	0.945786	752817	ccRCC	TRUE	reported	textfile	11	124800173	0.00457766	4.056206e-08	438351	Telomere length (principal component 1)	TRUE	GCST90435144_telomere_length_pc1	textfile	6.65998236136438e-05	29.1959105237083	30.1222248855777	2	TRUE			6.87127268577477e-05	438351	6.14218131619567e-09	752817
rs1870026	A	G	A	G	-0.0300422	-0.0286449	0.061419	0.0654166	FALSE	FALSE	FALSE	GCST90320058_ccRCC	7	50218610	0.0293309	0.328761	752817	ccRCC	TRUE	reported	textfile	7	50218610	0.00418518	7.06154937358508e-13	438351	Telomere length (principal component 1)	TRUE	GCST90435144_telomere_length_pc1	textfile	0.000104056199830728	45.6176779418117	51.5270386519581	2	TRUE			0.000117534162196423	438351	1.26693702540832e-06	752817
rs1907702	A	G	A	G	0.0170568	-0.000413152	0.780271	0.786469	FALSE	FALSE	FALSE	GCST90320058_ccRCC	12	88561692	0.0181748	0.981864	752817	ccRCC	TRUE	reported	textfile	12	88561692	0.00241449	1.613987e-12	438351	Telomere length (principal component 1)	TRUE	GCST90435144_telomere_length_pc1	textfile	9.97603479354852e-05	43.7342116973476	49.9050266942648	2	TRUE			0.000113834743020688	438351	6.86423548013411e-10	752817
rs191420949	A	C	A	C	-0.0167967	-0.0328717	0.137897	0.141727	FALSE	FALSE	FALSE	GCST90320058_ccRCC	17	7885109	0.0209762	0.117092	752817	ccRCC	TRUE	reported	textfile	17	7885109	0.00299192	1.976788e-08	438351	Telomere length (principal component 1)	TRUE	GCST90435144_telomere_length_pc1	textfile	6.70798219349883e-05	29.4063454377959	31.5172253699727	2	TRUE			7.18946762722344e-05	438351	3.26212815365941e-06	752817
rs1986452	C	A	C	A	-0.0200848	-0.00564251	0.422582	0.409677	FALSE	FALSE	FALSE	GCST90320058_ccRCC	3	128491499	0.0140231	0.68741	752817	ccRCC	TRUE	reported	textfile	3	128491499	0.00202299	3.136172916513e-23	438351	Telomere length (principal component 1)	TRUE	GCST90435144_telomere_length_pc1	textfile	0.000196864011720156	86.312134426562	98.5706342454762	2	TRUE			0.000224817380337829	438351	2.15064265644804e-07	752817
rs1996610	G	A	G	A	0.012095	0.00458525	0.629586	0.626146	FALSE	FALSE	FALSE	GCST90320058_ccRCC	2	17573049	0.0142005	0.746775	752817	ccRCC	TRUE	reported	textfile	2	17573049	0.00206845	4.99367184900557e-09	438351	Telomere length (principal component 1)	TRUE	GCST90435144_telomere_length_pc1	textfile	6.82313864095946e-05	29.9112008839649	34.1917784537773	2	TRUE			7.7995185707432e-05	438351	1.38493835411825e-07	752817
rs201296223	C	T	C	T	0.0391048	0.0821369	0.076308	0.075955	FALSE	FALSE	FALSE	GCST90320058_ccRCC	3	169680725	0.0949517	0.387018	349638	ccRCC	TRUE	reported	textfile	3	169680725	0.00381456	1.16600389185145e-24	438351	Telomere length (principal component 1)	TRUE	GCST90435144_telomere_length_pc1	textfile	0.000215569536058085	94.5150651302663	105.092382372831	2	TRUE			0.000239688451308104	438351	2.14019849135714e-06	349638
rs2038010	A	G	A	G	0.0132613	-0.010647	0.650845	0.643568	FALSE	FALSE	FALSE	GCST90320058_ccRCC	22	35283418	0.0145201	0.463398	752817	ccRCC	TRUE	reported	textfile	22	35283418	0.00208902	2.179767e-10	438351	Telomere length (principal component 1)	TRUE	GCST90435144_telomere_length_pc1	textfile	7.99278321357211e-05	35.0390858870362	40.2983258280282	2	TRUE			9.19236075833148e-05	438351	7.14211303535047e-07	752817
rs2040169	A	G	A	G	0.0146416	-0.00637986	0.167307	0.165634	FALSE	FALSE	FALSE	GCST90320058_ccRCC	21	33994962	0.0203714	0.754145	446944	ccRCC	TRUE	reported	textfile	21	33994962	0.00267087	4.206201e-08	438351	Telomere length (principal component 1)	TRUE	GCST90435144_telomere_length_pc1	textfile	5.97318680938409e-05	26.184968724165	30.0518751577561	2	TRUE			6.8552260946799e-05	438351	2.1944681457233e-07	446944
rs2041524	G	C	G	C	-0.033885	-0.0113305	0.596286	0.583822	FALSE	TRUE	FALSE	GCST90320058_ccRCC	2	209827846	0.0140813	0.421021	752817	ccRCC	TRUE	reported	textfile	2	209827846	0.00204023	6.05759173874994e-62	438351	Telomere length (principal component 1)	TRUE	GCST90435144_telomere_length_pc1	textfile	0.000552806827968832	242.456351760047	275.839668027587	2	TRUE			0.000628873796195298	438351	8.60050614502834e-07	752817
rs2056726	A	G	A	G	-0.0241695	-5.47746e-05	0.218543	0.225665	FALSE	FALSE	FALSE	GCST90320058_ccRCC	7	100182660	0.0164785	0.997348	752817	ccRCC	TRUE	reported	textfile	7	100182660	0.00241139	1.20698e-23	438351	Telomere length (principal component 1)	TRUE	GCST90435144_telomere_length_pc1	textfile	0.000199529591861362	87.4810521214615	100.461676453245	2	TRUE			0.000229129432772298	438351	1.46769161434739e-11	752817
rs2072671	C	A	C	A	-0.022852	-0.0562442	0.345521	0.326454	FALSE	FALSE	FALSE	GCST90320058_ccRCC	1	20589208	0.0149347	0.000165886	752817	ccRCC	TRUE	reported	textfile	1	20589208	0.00209685	1.1746270559235e-27	438351	Telomere length (principal component 1)	TRUE	GCST90435144_telomere_length_pc1	textfile	0.000236182975947542	103.555029258614	118.77189970952	2	TRUE			0.000270879429051142	438351	1.88393552513473e-05	752817
rs2104543	T	C	T	C	-0.0205551	0.00462488	0.213862	0.214899	FALSE	FALSE	FALSE	GCST90320058_ccRCC	10	94670214	0.0166995	0.78182	752817	ccRCC	TRUE	reported	textfile	10	94670214	0.00243237	2.896677e-17	438351	Telomere length (principal component 1)	TRUE	GCST90435144_telomere_length_pc1	textfile	0.000142069743722274	62.2849789019053	71.4134330274165	2	TRUE			0.000162888019899022	438351	1.01883931007601e-07	752817
rs2216499	T	G	T	G	-0.019587	-0.00940464	0.710888	0.708296	FALSE	FALSE	FALSE	GCST90320058_ccRCC	7	23746570	0.0151223	0.534003	752817	ccRCC	TRUE	reported	textfile	7	23746570	0.00220339	6.13903345360935e-19	438351	Telomere length (principal component 1)	TRUE	GCST90435144_telomere_length_pc1	textfile	0.000157700526631063	69.1387713688553	79.0229245697863	2	TRUE			0.000180241500172953	438351	5.13759855133202e-07	752817
rs2243389	T	C	T	C	0.01652	0.0389121	0.179221	0.169702	FALSE	FALSE	FALSE	GCST90320058_ccRCC	6	125300499	0.0191789	0.0424688	752817	ccRCC	TRUE	reported	textfile	6	125300499	0.00260006	2.10193847587956e-10	438351	Telomere length (principal component 1)	TRUE	GCST90435144_telomere_length_pc1	textfile	8.02906944355119e-05	35.1981717007609	40.3695	2	TRUE			9.20859412351015e-05	438351	5.46803531280826e-06	752817
rs2282764	G	A	G	A	-0.0248299	-0.0127109	0.132865	0.149183	FALSE	FALSE	FALSE	GCST90320058_ccRCC	4	2253336	0.0195048	0.514609	752817	ccRCC	TRUE	reported	textfile	4	2253336	0.00294642	3.54241958261648e-17	438351	Telomere length (principal component 1)	TRUE	GCST90435144_telomere_length_pc1	textfile	0.000142061777523715	62.2814859343415	71.0167238232526	2	TRUE			0.000161983306222965	438351	5.64132463372766e-07	752817
rs2303262	T	C	T	C	-0.0596466	-0.0533366	0.771559	0.784011	FALSE	FALSE	FALSE	GCST90320058_ccRCC	16	82170153	0.017127	0.00184459	752817	ccRCC	TRUE	reported	textfile	16	82170153	0.00237462	3.133286e-139	438351	Telomere length (principal component 1)	TRUE	GCST90435144_telomere_length_pc1	textfile	0.00125413582997928	550.439512850889	630.932854826594	2	TRUE			0.00143727037981768	438351	1.28823235077546e-05	752817
rs2324785	T	A	T	A	0.028985	0.0353369	0.845676	0.828273	FALSE	TRUE	FALSE	GCST90320058_ccRCC	13	41181203	0.0196714	0.0724369	752817	ccRCC	TRUE	reported	textfile	13	41181203	0.00276448	1.014612e-25	438351	Telomere length (principal component 1)	TRUE	GCST90435144_telomere_length_pc1	textfile	0.000219287603915753	96.1455854239209	109.930880060874	2	TRUE			0.000250721042083061	438351	4.28643488306575e-06	752817
rs2526378	G	A	G	A	0.0130473	0.0233697	0.448051	0.458775	FALSE	FALSE	FALSE	GCST90320058_ccRCC	17	58326988	0.0139872	0.0947633	752817	ccRCC	TRUE	reported	textfile	17	58326988	0.00200435	7.542234e-11	438351	Telomere length (principal component 1)	TRUE	GCST90435144_telomere_length_pc1	textfile	8.41972087232402e-05	36.9108700388524	42.3734842131092	2	TRUE			9.66567473176685e-05	438351	3.70812897049139e-06	752817
rs2665993	A	G	A	G	-0.0116719	-0.0441816	0.629654	0.643027	FALSE	FALSE	FALSE	GCST90320058_ccRCC	17	76013130	0.0145164	0.00233792	752817	ccRCC	TRUE	reported	textfile	17	76013130	0.00208043	2.019529e-08	438351	Telomere length (principal component 1)	TRUE	GCST90435144_telomere_length_pc1	textfile	6.35364194358524e-05	27.8528955965436	31.4758089550352	2	TRUE			7.18002071076547e-05	438351	1.23047109929308e-05	752817
rs27067	T	C	T	C	-0.0248527	0.00462209	0.506006	0.502383	FALSE	FALSE	FALSE	GCST90320058_ccRCC	5	1358786	0.0142089	0.744957	752817	ccRCC	TRUE	reported	textfile	5	1358786	0.00201784	7.38414132406935e-35	438351	Telomere length (principal component 1)	TRUE	GCST90435144_telomere_length_pc1	textfile	0.000308783788375759	135.39687321017	151.69585045762	2	TRUE			0.00034594209745417	438351	1.40561879253183e-07	752817
rs2736106	T	C	T	C	-0.0379448	-0.0183834	0.495538	0.490006	FALSE	FALSE	FALSE	GCST90320058_ccRCC	5	1298667	0.014517	0.205395	752817	ccRCC	TRUE	reported	textfile	5	1298667	0.00204581	8.53493071613557e-77	438351	Telomere length (principal component 1)	TRUE	GCST90435144_telomere_length_pc1	textfile	0.000719846591972597	315.771340668019	344.012277081271	2	TRUE			0.000784175419835479	438351	2.13014286276093e-06	752817
rs2749160	C	T	C	T	0.0172613	0.0127092	0.175135	0.176782	FALSE	FALSE	FALSE	GCST90320058_ccRCC	1	23297514	0.0180699	0.481848	752817	ccRCC	TRUE	reported	textfile	1	23297514	0.00264059	6.27913759680094e-11	438351	Telomere length (principal component 1)	TRUE	GCST90435144_telomere_length_pc1	textfile	8.60860577324543e-05	37.7389861215016	42.7311964233489	2	TRUE			9.74726332240127e-05	438351	6.57107434123873e-07	752817
rs2793379	A	T	A	T	-0.0495805	-0.0442297	0.157259	0.183338	FALSE	TRUE	FALSE	GCST90320058_ccRCC	1	226408985	0.0189705	0.019727	752817	ccRCC	TRUE	reported	textfile	1	226408985	0.00274362	5.37155466748655e-73	438351	Telomere length (principal component 1)	TRUE	GCST90435144_telomere_length_pc1	textfile	0.000651570529309251	285.801509793194	326.56819377284	2	TRUE			0.000744441262405996	438351	7.22069552108992e-06	752817
rs28502153	A	C	A	C	-0.0266461	-0.0336263	0.379145	0.367678	FALSE	FALSE	FALSE	GCST90320058_ccRCC	22	16988159	0.0158995	0.0344358	743161	ccRCC	TRUE	reported	textfile	22	16988159	0.00205324	1.639457e-38	438351	Telomere length (principal component 1)	TRUE	GCST90435144_telomere_length_pc1	textfile	0.000334266472735646	146.574368954501	168.417755090814	2	TRUE			0.000384061723142032	438351	6.01875793210182e-06	743161
rs2858328	T	C	T	C	0.0182917	-0.00533267	0.590038	0.602774	FALSE	FALSE	FALSE	GCST90320058_ccRCC	6	32691134	0.0171949	0.756462	446944	ccRCC	TRUE	reported	textfile	6	32691134	0.00203221	2.23923668251236e-19	438351	Telomere length (principal component 1)	TRUE	GCST90435144_telomere_length_pc1	textfile	0.000161868268458265	70.9662807994038	81.0160326010045	2	TRUE			0.000184786692604049	438351	2.15198305828518e-07	446944
rs2887399	T	G	T	G	0.0226321	0.0350636	0.204806	0.20906	FALSE	FALSE	FALSE	GCST90320058_ccRCC	14	95714358	0.0170407	0.0396251	752817	ccRCC	TRUE	reported	textfile	14	95714358	0.00247442	5.885725e-20	438351	Telomere length (principal component 1)	TRUE	GCST90435144_telomere_length_pc1	textfile	0.000166838191121234	73.145557712339	83.6571128397037	2	TRUE			0.000190809492592548	438351	5.62402753903576e-06	752817
rs28877410	T	C	T	C	0.0257158	-0.0439983	0.117585	0.11088	FALSE	FALSE	FALSE	GCST90320058_ccRCC	5	1578855	0.0228555	0.0542201	752290	ccRCC	TRUE	reported	textfile	5	1578855	0.00311538	1.52580839480749e-16	438351	Telomere length (principal component 1)	TRUE	GCST90435144_telomere_length_pc1	textfile	0.000137231838001068	60.1636953304213	68.1362180222127	2	TRUE			0.000155414130501343	438351	4.92610955660194e-06	752290
rs2915876	A	C	A	C	0.0145747	-0.00974923	0.252903	0.252065	FALSE	FALSE	FALSE	GCST90320058_ccRCC	5	151771184	0.0160218	0.542856	752817	ccRCC	TRUE	reported	textfile	5	151771184	0.00229787	2.25782355732117e-10	438351	Telomere length (principal component 1)	TRUE	GCST90435144_telomere_length_pc1	textfile	8.02712854195231e-05	35.1896624117978	40.2298430194953	2	TRUE			9.17674073195206e-05	438351	4.9184645169952e-07	752817
rs2977608	C	A	C	A	0.0135857	0.00465253	0.762547	0.696571	FALSE	FALSE	FALSE	GCST90320058_ccRCC	1	832873	0.0198203	0.814414	744457	ccRCC	TRUE	reported	textfile	1	832873	0.00234785	7.18935617571694e-09	438351	Telomere length (principal component 1)	TRUE	GCST90435144_telomere_length_pc1	textfile	6.68402882073705e-05	29.3013320048887	33.482921618497	2	TRUE			7.63783292510884e-05	438351	7.40149472147192e-08	744457
rs309196	A	C	A	C	0.0144489	0.052291	0.201785	0.194366	FALSE	FALSE	FALSE	GCST90320058_ccRCC	19	47087297	0.0211906	0.0136003	743161	ccRCC	TRUE	reported	textfile	19	47087297	0.00253563	1.209651e-08	438351	Telomere length (principal component 1)	TRUE	GCST90435144_telomere_length_pc1	textfile	6.72524840696932e-05	29.4820418800178	32.4711603140316	2	TRUE			7.40705582927272e-05	438351	8.19373826302883e-06	743161
rs3093888	A	G	A	G	-0.0340782	-0.0797057	0.050592	0.0617113	FALSE	FALSE	FALSE	GCST90320058_ccRCC	14	20344792	0.0296465	0.00717662	752817	ccRCC	TRUE	reported	textfile	14	20344792	0.00454296	6.318296e-14	438351	Telomere length (principal component 1)	TRUE	GCST90435144_telomere_length_pc1	textfile	0.000111562445494451	48.9087427989997	56.2698126165207	2	TRUE			0.000128351131911739	438351	9.60150845967138e-06	752817
rs3097657	C	T	C	T	0.0381073	-0.06274	0.028403	0.0216837	FALSE	FALSE	FALSE	GCST90320058_ccRCC	6	33038475	0.0528325	0.23502	446944	ccRCC	TRUE	reported	textfile	6	33038475	0.00600566	2.22105851282858e-10	438351	Telomere length (principal component 1)	TRUE	GCST90435144_telomere_length_pc1	textfile	8.01487461450388e-05	35.1359388253731	40.2619564275974	2	TRUE			9.18406537786026e-05	438351	3.15525284447375e-06	446944
rs3131932	A	G	A	G	-0.0138518	0.0163245	0.452151	0.427249	FALSE	FALSE	FALSE	GCST90320058_ccRCC	6	30972551	0.0151522	0.281318	752817	ccRCC	TRUE	reported	textfile	6	30972551	0.00200389	4.76430986805417e-12	438351	Telomere length (principal component 1)	TRUE	GCST90435144_telomere_length_pc1	textfile	9.50575877839816e-05	41.6723598215225	47.782	2	TRUE			0.000108992674854321	438351	1.54184051932849e-06	752817
rs34088590	G	A	G	A	-0.0269127	0.00673148	0.198439	0.194608	FALSE	FALSE	FALSE	GCST90320058_ccRCC	17	1792869	0.0174912	0.70035	752817	ccRCC	TRUE	reported	textfile	17	1792869	0.00250532	6.447628e-27	438351	Telomere length (principal component 1)	TRUE	GCST90435144_telomere_length_pc1	textfile	0.00023041361857406	101.02485679114	115.395302444953	2	TRUE			0.000263180553954342	438351	1.96740404003232e-07	752817
rs34303822	G	T	G	T	-0.0122075	0.0206134	0.533347	0.527693	FALSE	FALSE	FALSE	GCST90320058_ccRCC	15	55680940	0.0138339	0.136207	752817	ccRCC	TRUE	reported	textfile	15	55680940	0.00199875	1.011533e-09	438351	Telomere length (principal component 1)	TRUE	GCST90435144_telomere_length_pc1	textfile	7.41800941689847e-05	32.5191823748911	37.3023774630877	2	TRUE			8.50901984409386e-05	438351	2.94931019949939e-06	752817
rs34590201	A	G	A	G	0.0196136	-0.00682017	0.446308	0.440062	FALSE	FALSE	FALSE	GCST90320058_ccRCC	1	31817960	0.0140778	0.628058	752817	ccRCC	TRUE	reported	textfile	1	31817960	0.00201049	1.74501835720265e-22	438351	Telomere length (principal component 1)	TRUE	GCST90435144_telomere_length_pc1	textfile	0.000190128641014574	83.3585485076423	95.1723500937858	2	TRUE			0.00021706834323662	438351	3.11768633034539e-07	752817
rs35671754	T	G	T	G	0.0163476	0.0325002	0.296999	0.297441	FALSE	FALSE	FALSE	GCST90320058_ccRCC	2	215356147	0.0151478	0.0319102	752817	ccRCC	TRUE	reported	textfile	2	215356147	0.0021858	7.48858907521643e-14	438351	Telomere length (principal component 1)	TRUE	GCST90435144_telomere_length_pc1	textfile	0.000111596077762229	48.9234887604514	55.9354533178706	2	TRUE			0.000127588557505705	438351	6.11479670342388e-06	752817
rs3730714	A	C	A	C	0.0283799	0.044756	0.40176	0.404721	FALSE	FALSE	FALSE	GCST90320058_ccRCC	18	54276338	0.0140446	0.001439	752817	ccRCC	TRUE	reported	textfile	18	54276338	0.0020341	3.057032e-44	438351	Telomere length (principal component 1)	TRUE	GCST90435144_telomere_length_pc1	textfile	0.000387163012576424	169.77825125909	194.660180641463	2	TRUE			0.000443878679174795	438351	1.34893076171054e-05	752817
rs3737787	A	G	A	G	0.0129067	0.0134434	0.269144	0.29127	FALSE	FALSE	FALSE	GCST90320058_ccRCC	1	161039733	0.0152063	0.376657	752817	ccRCC	TRUE	reported	textfile	1	161039733	0.00224889	9.5145882795039e-09	438351	Telomere length (principal component 1)	TRUE	GCST90435144_telomere_length_pc1	textfile	6.55355496157962e-05	28.7293254306669	32.9377557327954	2	TRUE			7.51348376746953e-05	438351	1.03820333256138e-06	752817
rs3746224	C	T	C	T	0.0123413	0.0171881	0.535259	0.514649	FALSE	FALSE	FALSE	GCST90320058_ccRCC	19	57438168	0.0142637	0.228194	752817	ccRCC	TRUE	reported	textfile	19	57438168	0.00200737	7.846211e-10	438351	Telomere length (principal component 1)	TRUE	GCST90435144_telomere_length_pc1	textfile	7.57751459044727e-05	33.2184765669883	37.7978380904256	2	TRUE			8.62202928482931e-05	438351	1.92886685263268e-06	752817
rs3865523	T	G	T	G	-0.0715711	0.0335842	0.817678	0.814028	FALSE	FALSE	FALSE	GCST90320058_ccRCC	20	63641230	0.0193531	0.0826799	752817	ccRCC	TRUE	reported	textfile	20	63641230	0.00272502	4.886524e-152	438351	Telomere length (principal component 1)	TRUE	GCST90435144_telomere_length_pc1	textfile	0.00152730850111995	670.518242369153	689.820340310341	2	TRUE			0.00157120579855705	438351	4.00017445910792e-06	752817
rs3891167	G	A	G	A	-0.0548577	-0.0368259	0.25704	0.254989	FALSE	FALSE	FALSE	GCST90320058_ccRCC	18	658423	0.0171093	0.0313668	752817	ccRCC	TRUE	reported	textfile	18	658423	0.00237565	5.61048e-118	438351	Telomere length (principal component 1)	TRUE	GCST90435144_telomere_length_pc1	textfile	0.00114940036580703	504.418279506129	533.224721139242	2	TRUE			0.00121496085077961	438351	6.15391253852673e-06	752817
rs3985747	T	A	T	A	0.0136423	-0.0031271	0.409069	0.395772	FALSE	TRUE	FALSE	GCST90320058_ccRCC	15	56485853	0.0142882	0.82676	752817	ccRCC	TRUE	reported	textfile	15	56485853	0.00203315	1.946704e-11	438351	Telomere length (principal component 1)	TRUE	GCST90435144_telomere_length_pc1	textfile	8.9978454541662e-05	39.4455148163448	45.0231990232714	2	TRUE			0.000102700303016749	438351	6.36268182493711e-08	752817
rs4403344	T	C	T	C	-0.0124664	-0.00245149	0.652276	0.621737	FALSE	FALSE	FALSE	GCST90320058_ccRCC	7	102463661	0.0144367	0.86516	752817	ccRCC	TRUE	reported	textfile	7	102463661	0.00208653	2.305154e-09	438351	Telomere length (principal component 1)	TRUE	GCST90435144_telomere_length_pc1	textfile	7.04982241250915e-05	30.9050047949644	35.6970928292682	2	TRUE			8.14286928033649e-05	438351	3.83032925910329e-08	752817
rs4481304	A	G	A	G	0.0111704	-0.0332836	0.440795	0.434898	FALSE	FALSE	FALSE	GCST90320058_ccRCC	5	51463581	0.0144004	0.0208161	752817	ccRCC	TRUE	reported	textfile	5	51463581	0.00202434	3.4276778654645e-08	438351	Telomere length (principal component 1)	TRUE	GCST90435144_telomere_length_pc1	textfile	6.15141675453635e-05	26.9663326408467	30.4488248999725	2	TRUE			6.94576923749327e-05	438351	7.09610660096301e-06	752817
rs4498805	T	G	T	G	0.0191144	-0.0127888	0.547959	0.538147	FALSE	FALSE	FALSE	GCST90320058_ccRCC	1	110367775	0.0139857	0.360496	752817	ccRCC	TRUE	reported	textfile	1	110367775	0.00200349	1.42069221286018e-21	438351	Telomere length (principal component 1)	TRUE	GCST90435144_telomere_length_pc1	textfile	0.000180999438363686	79.3552860694931	91.022127450544	2	TRUE			0.000207604513403853	438351	1.11071446708534e-06	752817
rs450962	G	A	G	A	0.0179556	0.0446969	0.293703	0.292401	FALSE	FALSE	FALSE	GCST90320058_ccRCC	16	28402196	0.0603027	0.458567	349638	ccRCC	TRUE	reported	textfile	16	28402196	0.00241707	1.096983e-13	438351	Telomere length (principal component 1)	TRUE	GCST90435144_telomere_length_pc1	textfile	0.000133759791712529	58.6413147874471	55.1850433266761	2	TRUE			0.000125877090614959	438351	1.57131937488876e-06	349638
rs45604339	T	C	T	C	-0.026119	-0.0145424	0.350911	0.338121	FALSE	FALSE	FALSE	GCST90320058_ccRCC	14	65076384	0.0147991	0.325779	752817	ccRCC	TRUE	reported	textfile	14	65076384	0.00209231	9.210856e-36	438351	Telomere length (principal component 1)	TRUE	GCST90435144_telomere_length_pc1	textfile	0.000310773742608403	136.269708345918	155.833573324595	2	TRUE			0.000355374813214087	438351	1.28266351521378e-06	752817
rs4660022	C	T	C	T	0.0109796	-0.0118339	0.46562	0.45602	FALSE	FALSE	FALSE	GCST90320058_ccRCC	1	235152356	0.014081	0.400675	752817	ccRCC	TRUE	reported	textfile	1	235152356	0.00200279	4.20155448724255e-08	438351	Telomere length (principal component 1)	TRUE	GCST90435144_telomere_length_pc1	textfile	5.99908278206082e-05	26.2984970529444	30.0539949083802	2	TRUE			6.85570960439393e-05	438351	9.38210138512835e-07	752817
rs4660456	G	A	G	A	0.0192279	-0.00805716	0.226932	0.22361	FALSE	FALSE	FALSE	GCST90320058_ccRCC	1	40773839	0.0166059	0.627535	752817	ccRCC	TRUE	reported	textfile	1	40773839	0.002378	6.17874112985441e-16	438351	Telomere length (principal component 1)	TRUE	GCST90435144_telomere_length_pc1	textfile	0.000129720060514235	56.8700359908644	65.3792612562875	2	TRUE			0.000149126635322623	438351	3.12716458931233e-07	752817
rs4691069	T	C	T	C	0.0645592	-0.00421087	0.773514	0.76755	FALSE	FALSE	FALSE	GCST90320058_ccRCC	4	163099663	0.0165658	0.799348	752817	ccRCC	TRUE	reported	textfile	4	163099663	0.00238283	1.17489755493951e-161	438351	Telomere length (principal component 1)	TRUE	GCST90435144_telomere_length_pc1	textfile	0.00146034617019777	641.077478400403	734.05763752951	2	TRUE			0.00167179677002133	438351	8.58283056217372e-08	752817
rs4704568	T	C	T	C	-0.0300584	0.00192692	0.093051	0.0933313	FALSE	FALSE	FALSE	GCST90320058_ccRCC	5	79625550	0.0259163	0.94073	752817	ccRCC	TRUE	reported	textfile	5	79625550	0.00344295	2.53746464586496e-18	438351	Telomere length (principal component 1)	TRUE	GCST90435144_telomere_length_pc1	textfile	0.000152498518889532	66.857768967451	76.2202357143507	2	TRUE			0.000173850025492082	438351	7.34333100220777e-09	752817
rs4709819	A	G	A	G	0.0117438	0.00591817	0.406831	0.425187	FALSE	FALSE	FALSE	GCST90320058_ccRCC	6	164042323	0.0138528	0.669222	752817	ccRCC	TRUE	reported	textfile	6	164042323	0.00203205	7.50049628006308e-09	438351	Telomere length (principal component 1)	TRUE	GCST90435144_telomere_length_pc1	textfile	6.65640553147802e-05	29.180229437585	33.4001573845342	2	TRUE			7.61895490616028e-05	438351	2.42443963246386e-07	752817
rs4743037	T	C	T	C	0.0184024	0.0233249	0.225099	0.222076	FALSE	FALSE	FALSE	GCST90320058_ccRCC	9	106877689	0.0165515	0.158766	752817	ccRCC	TRUE	reported	textfile	9	106877689	0.00239099	1.397655e-14	438351	Telomere length (principal component 1)	TRUE	GCST90435144_telomere_length_pc1	textfile	0.000118140475773291	51.7928782500244	59.2370487455918	2	TRUE			0.000135118466624534	438351	2.63800402991509e-06	752817
rs4810362	G	A	G	A	-0.0631676	0.00122088	0.150013	0.161698	FALSE	FALSE	FALSE	GCST90320058_ccRCC	20	36950277	0.0188717	0.948418	752817	ccRCC	TRUE	reported	textfile	20	36950277	0.00281217	9.727472e-112	438351	Telomere length (principal component 1)	TRUE	GCST90435144_telomere_length_pc1	textfile	0.00101755977019168	446.50064880134	504.551627380642	2	TRUE			0.00114970387162104	438351	5.55949884437745e-09	752817
rs4946811	C	A	C	A	0.0120311	0.0122502	0.359471	0.386686	FALSE	FALSE	FALSE	GCST90320058_ccRCC	6	107099312	0.0148355	0.408954	752817	ccRCC	TRUE	reported	textfile	6	107099312	0.00207811	7.06154937358508e-09	438351	Telomere length (principal component 1)	TRUE	GCST90435144_telomere_length_pc1	textfile	6.66566258378097e-05	29.2208130401796	33.5176536338573	2	TRUE			7.64575508468146e-05	438351	9.05718680663344e-07	752817
rs4975636	T	C	T	C	0.0293208	-0.0309292	0.094249	0.090379	FALSE	FALSE	FALSE	GCST90320058_ccRCC	5	1388510	0.0241074	0.199501	752817	ccRCC	TRUE	reported	textfile	5	1388510	0.00347526	3.25536732471636e-17	438351	Telomere length (principal component 1)	TRUE	GCST90435144_telomere_length_pc1	textfile	0.00014678010701068	64.3503584805285	71.1831213645435	2	TRUE			0.000162362783706147	438351	2.18648958208285e-06	752817
rs528301822	T	A	T	A	0.0287652	-0.0415006	0.286159	0.286116	FALSE	TRUE	FALSE	GCST90320058_ccRCC	16	69369109	0.0550825	0.451194	349638	ccRCC	TRUE	reported	textfile	16	69369109	0.00220935	9.442783e-39	438351	Telomere length (principal component 1)	TRUE	GCST90435144_telomere_length_pc1	textfile	0.00033804435606257	148.231514262458	169.514070831024	2	TRUE			0.000386560807336046	438351	1.62354607035646e-06	349638
rs55749605	A	C	A	C	-0.0198241	-0.0034041	0.619926	0.61022	FALSE	FALSE	FALSE	GCST90320058_ccRCC	3	101513249	0.0150622	0.8212	446944	ccRCC	TRUE	reported	textfile	3	101513249	0.00206266	7.19117735782509e-22	438351	Telomere length (principal component 1)	TRUE	GCST90435144_telomere_length_pc1	textfile	0.000185193170985889	81.1943	92.3701537014082	2	TRUE			0.000210678462365508	438351	1.14281670891625e-07	446944
rs563069803	T	G	T	G	-0.0768477	-0.0156084	0.017522	0.0174906	FALSE	FALSE	FALSE	GCST90320058_ccRCC	3	169889596	0.221906	0.943925	349638	ccRCC	TRUE	reported	textfile	3	169889596	0.00887245	4.66122428001889e-18	438351	Telomere length (principal component 1)	TRUE	GCST90435144_telomere_length_pc1	textfile	0.000203328498568484	89.1469701385866	75.0195796859445	2	TRUE			0.000171111928944644	438351	1.41501985344966e-08	349638
rs565783711	T	C	T	C	0.0621717	0.154279	0.018757	0.0195747	FALSE	FALSE	FALSE	GCST90320058_ccRCC	7	125181211	0.0553219	0.00529127	743161	ccRCC	TRUE	reported	textfile	7	125181211	0.00791912	4.132378e-15	438351	Telomere length (principal component 1)	TRUE	GCST90435144_telomere_length_pc1	textfile	0.000142283792022858	62.3788334463924	61.6356013438304	2	TRUE			0.000140588745661446	438351	1.04648538946993e-05	743161
rs6002295	C	T	C	T	-0.0128882	0.0225541	0.567765	0.568574	FALSE	FALSE	FALSE	GCST90320058_ccRCC	22	41244846	0.0159868	0.158304	752817	ccRCC	TRUE	reported	textfile	22	41244846	0.00212489	1.316649e-09	438351	Telomere length (principal component 1)	TRUE	GCST90435144_telomere_length_pc1	textfile	8.15273032433494e-05	35.7403256617872	36.7884617081153	2	TRUE			8.39180070987377e-05	438351	2.64386032426917e-06	752817
rs6007020	C	T	C	T	0.0193007	0.0131347	0.35416	0.353541	FALSE	FALSE	FALSE	GCST90320058_ccRCC	22	45394252	0.0144156	0.362218	752817	ccRCC	TRUE	reported	textfile	22	45394252	0.00208487	2.092185e-20	438351	Telomere length (principal component 1)	TRUE	GCST90435144_telomere_length_pc1	textfile	0.000170412153544993	74.7127290513492	85.7014481184366	2	TRUE			0.000195471407339271	438351	1.10277300550893e-06	752817
rs60998424	G	T	G	T	-0.0348798	0.0365034	0.027139	0.0268183	FALSE	FALSE	FALSE	GCST90320058_ccRCC	7	67201	0.110139	0.740319	356515	ccRCC	TRUE	reported	textfile	7	67201	0.00623378	2.20267285637077e-08	438351	Telomere length (principal component 1)	TRUE	GCST90435144_telomere_length_pc1	textfile	6.42425250476723e-05	28.1624558393968	31.3072578043769	2	TRUE			7.1415748577332e-05	438351	3.0811218387451e-07	356515
rs61368673	T	C	T	C	0.0241681	0.040098	0.126748	0.132659	FALSE	FALSE	FALSE	GCST90320058_ccRCC	14	96531211	0.020449	0.049893	752817	ccRCC	TRUE	reported	textfile	14	96531211	0.00301064	9.942601e-16	438351	Telomere length (principal component 1)	TRUE	GCST90435144_telomere_length_pc1	textfile	0.000129299164415449	56.6854888086852	64.4417556118184	2	TRUE			0.000146988548876977	438351	5.10752841047603e-06	752817
rs61504104	C	T	C	T	0.0210599	0.0005093	0.101715	0.105114	FALSE	FALSE	FALSE	GCST90320058_ccRCC	21	46677008	0.0245312	0.983436	752817	ccRCC	TRUE	reported	textfile	21	46677008	0.00331328	2.067807e-10	438351	Telomere length (principal component 1)	TRUE	GCST90435144_telomere_length_pc1	textfile	8.10478980618754e-05	35.5301447110717	40.4013922549807	2	TRUE			9.21586884324126e-05	438351	5.72560655895656e-10	752817
rs61736615	A	G	A	G	-0.0510703	-0.100417	0.03823	0.0374103	FALSE	FALSE	FALSE	GCST90320058_ccRCC	20	63692937	0.0452568	0.0264984	746987	ccRCC	TRUE	reported	textfile	20	63692937	0.0052798	3.935501e-22	438351	Telomere length (principal component 1)	TRUE	GCST90435144_telomere_length_pc1	textfile	0.000191797233220722	84.0902536630635	93.5625122809572	2	TRUE			0.000213397421420135	438351	6.59070777894771e-06	746987
rs61818036	A	G	A	G	-0.0233686	-0.0407632	0.840814	0.82152	FALSE	FALSE	FALSE	GCST90320058_ccRCC	1	151391723	0.0181778	0.024931	752817	ccRCC	TRUE	reported	textfile	1	151391723	0.00273554	1.31250207900027e-17	438351	Telomere length (principal component 1)	TRUE	GCST90435144_telomere_length_pc1	textfile	0.00014618411727753	64.0890304228274	72.9758648397173	2	TRUE			0.00016645120194024	438351	6.6797888252678e-06	752817
rs61944391	C	A	C	A	-0.0157993	0.0183948	0.703549	0.704316	FALSE	FALSE	FALSE	GCST90320058_ccRCC	12	111576133	0.0580622	0.751386	349638	ccRCC	TRUE	reported	textfile	12	111576133	0.00232403	1.05901e-11	438351	Telomere length (principal component 1)	TRUE	GCST90435144_telomere_length_pc1	textfile	0.00010412450664491	45.6476263998679	46.216	2	TRUE			0.000105420828557948	438351	2.87069397628422e-07	349638
rs62050964	A	G	A	G	-0.0264458	-0.00890856	0.347305	0.347316	FALSE	FALSE	FALSE	GCST90320058_ccRCC	16	70130212	0.0543137	0.869715	349638	ccRCC	TRUE	reported	textfile	16	70130212	0.00218031	7.379042e-34	438351	Telomere length (principal component 1)	TRUE	GCST90435144_telomere_length_pc1	textfile	0.000317076996386483	139.034468920818	147.12176452417	2	TRUE			0.000335514403028577	438351	7.69449397543332e-08	349638
rs62055006	T	C	T	C	0.0605144	0.0110264	0.06207	0.0556837	FALSE	FALSE	FALSE	GCST90320058_ccRCC	17	175759	0.0321383	0.731528	747385	ccRCC	TRUE	reported	textfile	17	175759	0.00415292	4.261868e-48	438351	Telomere length (principal component 1)	TRUE	GCST90435144_telomere_length_pc1	textfile	0.000426382755033095	186.984181116294	212.329497996245	2	TRUE			0.000484150069134664	438351	1.5749921802717e-07	747385
rs62273237	C	T	C	T	0.0154231	-0.0125651	0.593984	0.5968	FALSE	FALSE	FALSE	GCST90320058_ccRCC	3	128591264	0.0140141	0.36993	752817	ccRCC	TRUE	reported	textfile	3	128591264	0.00204161	4.20726628384445e-14	438351	Telomere length (principal component 1)	TRUE	GCST90435144_telomere_length_pc1	textfile	0.000114733763496728	50.2992015117173	57.0686738220128	2	TRUE			0.000130173092709792	438351	1.06785613382857e-06	752817
rs62293448	T	C	T	C	0.0271209	0.0278553	0.063621	0.0536952	FALSE	FALSE	FALSE	GCST90320058_ccRCC	3	169985351	0.031746	0.380245	752290	ccRCC	TRUE	reported	textfile	3	169985351	0.0041161	4.42894207198636e-11	438351	Telomere length (principal component 1)	TRUE	GCST90435144_telomere_length_pc1	textfile	8.76375739979719e-05	38.4192098907867	43.4146555898957	2	TRUE			9.90314935626866e-05	438351	1.02341806262395e-06	752290
rs6447651	T	C	T	C	0.0171217	0.0102156	0.495808	0.480833	FALSE	FALSE	FALSE	GCST90320058_ccRCC	4	48707407	0.0137702	0.458172	752817	ccRCC	TRUE	reported	textfile	4	48707407	0.00199454	9.13902783348752e-18	438351	Telomere length (principal component 1)	TRUE	GCST90435144_telomere_length_pc1	textfile	0.000146566002383075	64.256478393784	73.6899506492115	2	TRUE			0.000168079691900769	438351	7.31069526469129e-07	752817
rs6516881	A	G	A	G	0.0140555	-0.0116929	0.209051	0.202776	FALSE	FALSE	FALSE	GCST90320058_ccRCC	21	28935810	0.0173076	0.4993	752817	ccRCC	TRUE	reported	textfile	21	28935810	0.00246198	1.136109e-08	438351	Telomere length (principal component 1)	TRUE	GCST90435144_telomere_length_pc1	textfile	6.53316046505195e-05	28.6399146585323	32.5929415482262	2	TRUE			7.43483350419141e-05	438351	6.06292568088231e-07	752817
rs6531129	A	C	A	C	-0.0155806	0.0387204	0.746551	0.716173	FALSE	FALSE	FALSE	GCST90320058_ccRCC	2	16448047	0.0380058	0.308296	655511	ccRCC	TRUE	reported	textfile	2	16448047	0.00230065	1.26794378709417e-11	438351	Telomere length (principal component 1)	TRUE	GCST90435144_telomere_length_pc1	textfile	9.18646480268116e-05	40.2724762147575	45.863505690105	2	TRUE			0.000104616886528621	438351	1.58343618942164e-06	655511
rs6565924	G	A	G	A	0.0155881	-0.00268367	0.359464	0.352464	FALSE	FALSE	FALSE	GCST90320058_ccRCC	18	76979269	0.0143819	0.851974	752817	ccRCC	TRUE	reported	textfile	18	76979269	0.00208052	6.763944e-14	438351	Telomere length (principal component 1)	TRUE	GCST90435144_telomere_length_pc1	textfile	0.000111896192273731	49.0550730628852	56.1361438434783	2	TRUE			0.000128046273219435	438351	4.6252734033481e-08	752817
rs6985028	A	G	A	G	0.011918	-0.0138308	0.559257	0.555613	FALSE	FALSE	FALSE	GCST90320058_ccRCC	8	30964578	0.0148553	0.351834	752817	ccRCC	TRUE	reported	textfile	8	30964578	0.00200687	2.874419e-09	438351	Telomere length (principal component 1)	TRUE	GCST90435144_telomere_length_pc1	textfile	7.00218547077926e-05	30.6961593913192	35.266980719417	2	TRUE			8.04476423442635e-05	438351	1.15144443484193e-06	752817
rs72789751	G	A	G	A	-0.017679	-0.0095757	0.132193	0.12861	FALSE	FALSE	FALSE	GCST90320058_ccRCC	10	32264184	0.0206048	0.642124	752817	ccRCC	TRUE	reported	textfile	10	32264184	0.0029587	2.297312e-09	438351	Telomere length (principal component 1)	TRUE	GCST90435144_telomere_length_pc1	textfile	7.17095496192625e-05	31.4360636320189	35.7037249506854	2	TRUE			8.14438201135013e-05	438351	2.86890301959189e-07	752817
rs72801818	T	C	T	C	0.0132406	-0.00363743	0.300795	0.301149	FALSE	FALSE	FALSE	GCST90320058_ccRCC	16	53442130	0.0149569	0.807855	752817	ccRCC	TRUE	reported	textfile	16	53442130	0.00217706	1.187846e-09	438351	Telomere length (principal component 1)	TRUE	GCST90435144_telomere_length_pc1	textfile	7.3742942884782e-05	32.3275291977405	36.9891655922642	2	TRUE			8.4375793265355e-05	438351	7.85629550648009e-08	752817
rs72854116	T	A	T	A	-0.0374605	-0.0706442	0.028227	0.0291764	FALSE	TRUE	FALSE	GCST90320058_ccRCC	4	70949486	0.0410854	0.0855323	752817	ccRCC	TRUE	reported	textfile	4	70949486	0.00602093	4.91756376464039e-10	438351	Telomere length (principal component 1)	TRUE	GCST90435144_telomere_length_pc1	textfile	7.69851015196497e-05	33.7489404316423	38.7097158513603	2	TRUE			8.83001849583115e-05	438351	3.92724516949798e-06	752817
rs7319587	G	A	G	A	0.0114486	0.0202072	0.636113	0.635877	FALSE	FALSE	FALSE	GCST90320058_ccRCC	13	49508120	0.0142284	0.155551	752817	ccRCC	TRUE	reported	textfile	13	49508120	0.00207239	3.307197e-08	438351	Telomere length (principal component 1)	TRUE	GCST90435144_telomere_length_pc1	textfile	6.06786026815306e-05	26.6000188588219	30.5184018895424	2	TRUE			6.96163954027714e-05	438351	2.67923446038138e-06	752817
rs73340933	T	G	T	G	0.0554334	0.00174783	0.011639	0.0154146	FALSE	FALSE	FALSE	GCST90320058_ccRCC	10	104521605	0.0584596	0.976148	752817	ccRCC	TRUE	reported	textfile	10	104521605	0.00940229	3.730096e-09	438351	Telomere length (principal component 1)	TRUE	GCST90435144_telomere_length_pc1	textfile	7.06975392325564e-05	30.9923867105273	34.7596783567695	2	TRUE			7.9290524772799e-05	438351	1.18740380264101e-09	752817
rs73370114	A	G	A	G	-0.101451	-0.0542861	0.012327	0.0124104	FALSE	FALSE	FALSE	GCST90320058_ccRCC	18	718874	0.0719424	0.450502	748327	ccRCC	TRUE	reported	textfile	18	718874	0.0090359	2.987446e-29	438351	Telomere length (principal component 1)	TRUE	GCST90435144_telomere_length_pc1	textfile	0.000250618564283343	109.885936490678	126.057831673807	2	TRUE			0.000287491453441348	438351	7.60881204805255e-07	748327
rs74973131	A	G	A	G	-0.0373065	0.00924874	0.031957	0.0361838	FALSE	FALSE	FALSE	GCST90320058_ccRCC	10	133231828	0.0381177	0.808287	749511	ccRCC	TRUE	reported	textfile	10	133231828	0.00569019	5.515692e-11	438351	Telomere length (principal component 1)	TRUE	GCST90435144_telomere_length_pc1	textfile	8.61112037597369e-05	37.750010755745	42.9848560772433	2	TRUE			9.8051190628759e-05	438351	7.85479545006259e-08	749511
rs75426305	A	T	A	T	-0.0149477	-0.0341337	0.172183	0.154305	FALSE	TRUE	FALSE	GCST90320058_ccRCC	6	58150905	0.0199395	0.0869221	752817	ccRCC	TRUE	reported	textfile	6	58150905	0.00265434	1.78722816545457e-08	438351	Telomere length (principal component 1)	TRUE	GCST90435144_telomere_length_pc1	textfile	6.36947082710847e-05	27.9222901780489	31.712876947439	2	TRUE			7.23409493527164e-05	438351	3.89267595290116e-06	752817
rs75770066	G	A	G	A	-0.03164	-0.0364006	0.032947	0.0351531	FALSE	FALSE	FALSE	GCST90320058_ccRCC	12	66310445	0.0397746	0.360102	748994	ccRCC	TRUE	reported	textfile	12	66310445	0.00557801	1.409159e-08	438351	Telomere length (principal component 1)	TRUE	GCST90435144_telomere_length_pc1	textfile	6.37924229523202e-05	27.9651287720492	32.1746901045955	2	TRUE			7.33943243054178e-05	438351	1.11822134600877e-06	748994
rs762679	A	T	A	T	0.0359827	-0.0214118	0.854326	0.841023	FALSE	TRUE	FALSE	GCST90320058_ccRCC	8	47972876	0.0195128	0.272502	752817	ccRCC	TRUE	reported	textfile	8	47972876	0.0028264	3.981988e-37	438351	Telomere length (principal component 1)	TRUE	GCST90435144_telomere_length_pc1	textfile	0.00032227243516458	141.313341076509	162.076573692162	2	TRUE			0.00036960656720133	438351	1.59947778039186e-06	752817
rs76915606	G	A	G	A	0.0250586	-0.0208522	0.099401	0.088881	FALSE	FALSE	FALSE	GCST90320058_ccRCC	5	69473733	0.0281265	0.458468	746987	ccRCC	TRUE	reported	textfile	5	69473733	0.00333795	6.04087709699073e-14	438351	Telomere length (principal component 1)	TRUE	GCST90435144_telomere_length_pc1	textfile	0.000112425756103405	49.2872589195216	56.3577898715344	2	TRUE			0.000128551781747491	438351	7.35800667034771e-07	746987
rs77248969	A	G	A	G	0.0227457	-0.0470546	0.090674	0.142727	FALSE	FALSE	FALSE	GCST90320058_ccRCC	2	135733161	0.0210336	0.0252784	752817	ccRCC	TRUE	reported	textfile	2	135733161	0.00351092	9.25976574561246e-11	438351	Telomere length (principal component 1)	TRUE	GCST90435144_telomere_length_pc1	textfile	8.5316099645713e-05	37.4014179066957	41.9717179910605	2	TRUE			9.5740379475835e-05	438351	6.64792022977433e-06	752817
rs77732866	A	G	A	G	0.0202483	0.00177402	0.136964	0.143763	FALSE	FALSE	FALSE	GCST90320058_ccRCC	2	58752744	0.0195507	0.927699	752817	ccRCC	TRUE	reported	textfile	2	58752744	0.0029043	3.12823953225774e-12	438351	Telomere length (principal component 1)	TRUE	GCST90435144_telomere_length_pc1	textfile	9.69264868987478e-05	42.4917471813557	48.6064813924176	2	TRUE			0.000110873053761713	438351	1.09371490692459e-08	752817
rs77994052	A	G	A	G	-0.0174053	-0.0184346	0.126638	0.125873	FALSE	FALSE	FALSE	GCST90320058_ccRCC	19	38840005	0.0210025	0.380089	752817	ccRCC	TRUE	reported	textfile	19	38840005	0.00300765	7.164568e-09	438351	Telomere length (principal component 1)	TRUE	GCST90435144_telomere_length_pc1	textfile	6.70118113261097e-05	29.3765290574115	33.4894823292066	2	TRUE			7.63932938305844e-05	438351	1.02337956823019e-06	752817
rs7836019	C	T	C	T	-0.0362536	0.000519234	0.892066	0.877152	FALSE	FALSE	FALSE	GCST90320058_ccRCC	8	55743636	0.0213727	0.980618	752817	ccRCC	TRUE	reported	textfile	8	55743636	0.00322117	2.19331e-29	438351	Telomere length (principal component 1)	TRUE	GCST90435144_telomere_length_pc1	textfile	0.000253097311726933	110.973040476408	126.670354516969	2	TRUE			0.000288887988732768	438351	7.84005666765917e-10	752817
rs7955203	T	A	T	A	-0.0222453	-0.0229298	0.731596	0.730573	FALSE	TRUE	FALSE	GCST90320058_ccRCC	12	122558095	0.0155593	0.140563	752817	ccRCC	TRUE	reported	textfile	12	122558095	0.00225159	5.093309e-23	438351	Telomere length (principal component 1)	TRUE	GCST90435144_telomere_length_pc1	textfile	0.000194342075177717	85.2062134644197	97.6108088854397	2	TRUE			0.000222628722583483	438351	2.88490095537254e-06	752817
rs79755767	A	G	A	G	0.0308873	-0.00442564	0.099669	0.10171	FALSE	FALSE	FALSE	GCST90320058_ccRCC	12	54304624	0.0233195	0.849479	752817	ccRCC	TRUE	reported	textfile	12	54304624	0.00335828	3.667752e-20	438351	Telomere length (principal component 1)	TRUE	GCST90435144_telomere_length_pc1	textfile	0.000171219093384705	75.0665711963557	84.5913754241583	2	TRUE			0.000192939996132103	438351	4.78437722119689e-08	752817
rs8014546	T	A	T	A	-0.0127401	0.00464987	0.347512	0.359856	FALSE	TRUE	FALSE	GCST90320058_ccRCC	14	103996493	0.0144054	0.746856	752817	ccRCC	TRUE	reported	textfile	14	103996493	0.002094	1.171332e-09	438351	Telomere length (principal component 1)	TRUE	GCST90435144_telomere_length_pc1	textfile	7.3606811309223e-05	32.2678472639315	37.0162414306943	2	TRUE			8.44375506045077e-05	438351	1.38402091870811e-07	752817
rs8053839	T	G	T	G	-0.0163634	-0.0206012	0.561392	0.543167	FALSE	FALSE	FALSE	GCST90320058_ccRCC	16	48356601	0.0144713	0.154563	446944	ccRCC	TRUE	reported	textfile	16	48356601	0.00202534	6.513284e-16	438351	Telomere length (principal component 1)	TRUE	GCST90435144_telomere_length_pc1	textfile	0.00013186206038205	57.8092251499485	65.2756512586134	2	TRUE			0.000148890341587639	438351	4.53436843862203e-06	446944
rs805664	T	A	T	A	-0.133977	-0.069171	0.991463	0.9745	FALSE	TRUE	FALSE	GCST90320058_ccRCC	10	104008400	0.065455	0.290615	748596	ccRCC	TRUE	reported	textfile	10	104008400	0.0111628	3.46657e-33	438351	Telomere length (principal component 1)	TRUE	GCST90435144_telomere_length_pc1	textfile	0.00030386971349008	133.241473086915	144.050314352332	2	TRUE			0.000328512194774953	438351	1.49181669955553e-06	748596
rs8102497	A	G	A	G	-0.0183461	0.0104882	0.431798	0.433541	FALSE	FALSE	FALSE	GCST90320058_ccRCC	19	56858687	0.0140969	0.456875	752817	ccRCC	TRUE	reported	textfile	19	56858687	0.0020174	9.554325e-20	438351	Telomere length (principal component 1)	TRUE	GCST90435144_telomere_length_pc1	textfile	0.000165158485965266	72.4090161278625	82.6996134939598	2	TRUE			0.00018862599024401	438351	7.35302596384554e-07	752817
rs8105767	G	A	G	A	0.0424443	0.0144695	0.287782	0.294723	FALSE	FALSE	FALSE	GCST90320058_ccRCC	19	22032639	0.0152651	0.34319	752817	ccRCC	TRUE	reported	textfile	19	22032639	0.00220632	1.793494e-82	438351	Telomere length (principal component 1)	TRUE	GCST90435144_telomere_length_pc1	textfile	0.000738491189938708	323.956113354082	370.085225300155	2	TRUE			0.000843558527001626	438351	1.19349047877849e-06	752817
rs858236	T	G	T	G	0.0292141	-0.020649	0.045015	0.057392	FALSE	FALSE	FALSE	GCST90320058_ccRCC	7	23200148	0.0319595	0.518215	752817	ccRCC	TRUE	reported	textfile	7	23200148	0.00489132	2.33447915291616e-09	438351	Telomere length (principal component 1)	TRUE	GCST90435144_telomere_length_pc1	textfile	7.33784989290004e-05	32.1677520483876	35.6724444806213	2	TRUE			8.1372471992937e-05	438351	5.54510266500844e-07	752817
rs871134	T	C	T	C	-0.0226456	-0.015633	0.574732	0.55586	FALSE	FALSE	FALSE	GCST90320058_ccRCC	4	7042653	0.0141294	0.268549	752817	ccRCC	TRUE	reported	textfile	4	7042653	0.00202178	4.03924317653099e-29	438351	Telomere length (principal component 1)	TRUE	GCST90435144_telomere_length_pc1	textfile	0.000250683496006402	109.914413520353	125.458436709006	2	TRUE			0.000286124845575503	438351	1.62610372805724e-06	752817
rs878873	C	T	C	T	-0.0260135	-0.0114643	0.558355	0.545608	FALSE	FALSE	FALSE	GCST90320058_ccRCC	8	21977070	0.0138463	0.407689	752817	ccRCC	TRUE	reported	textfile	8	21977070	0.00201067	2.754863e-38	438351	Telomere length (principal component 1)	TRUE	GCST90435144_telomere_length_pc1	textfile	0.000333742335088307	146.344460185494	167.38478575506	2	TRUE			0.000381707027519253	438351	9.10623704154088e-07	752817
rs9310736	G	A	G	A	-0.0159936	0.0218458	0.667508	0.662438	FALSE	FALSE	FALSE	GCST90320058_ccRCC	3	24309320	0.0146696	0.136438	752817	ccRCC	TRUE	reported	textfile	3	24309320	0.00212824	5.6950822412793e-14	438351	Telomere length (principal component 1)	TRUE	GCST90435144_telomere_length_pc1	textfile	0.000113542938926399	49.777085572035	56.4743521187358	2	TRUE			0.000128817625286715	438351	2.94584450737215e-06	752817
rs9375703	G	T	G	T	-0.0119401	-0.018052	0.673406	0.671358	FALSE	FALSE	FALSE	GCST90320058_ccRCC	6	130065826	0.0146447	0.217699	752817	ccRCC	TRUE	reported	textfile	6	130065826	0.00213023	2.08161304091764e-08	438351	Telomere length (principal component 1)	TRUE	GCST90435144_telomere_length_pc1	textfile	6.27091778952196e-05	27.4902293108719	31.4168714535029	2	TRUE			7.1665773023605e-05	438351	2.01836892088925e-06	752817
rs939916	A	G	A	G	0.0266955	0.0230813	0.687244	0.677573	FALSE	FALSE	FALSE	GCST90320058_ccRCC	11	202253	0.0153835	0.133512	752817	ccRCC	TRUE	reported	textfile	11	202253	0.00216327	5.492879e-35	438351	Telomere length (principal component 1)	TRUE	GCST90435144_telomere_length_pc1	textfile	0.000306353412007786	134.330864518884	152.284136074913	2	TRUE			0.000347283215771966	438351	2.99034059949808e-06	752817
rs9573088	T	C	T	C	0.0160598	-0.00731954	0.275956	0.265162	FALSE	FALSE	FALSE	GCST90320058_ccRCC	13	73037178	0.0156234	0.639429	752817	ccRCC	TRUE	reported	textfile	13	73037178	0.00223653	6.935855e-13	438351	Telomere length (principal component 1)	TRUE	GCST90435144_telomere_length_pc1	textfile	0.00010306591444463	45.1834974093676	51.5621251911228	2	TRUE			0.000117614185851337	438351	2.91560094577726e-07	752817
rs966968	C	T	C	T	0.0130055	0.0047206	0.28991	0.290966	FALSE	FALSE	FALSE	GCST90320058_ccRCC	13	40673900	0.01521	0.756286	752817	ccRCC	TRUE	reported	textfile	13	40673900	0.00220905	3.923738e-09	438351	Telomere length (principal component 1)	TRUE	GCST90435144_telomere_length_pc1	textfile	6.9640309903746e-05	30.5288862470964	34.6611537751091	2	TRUE			7.90657974886312e-05	438351	1.2795217024303e-07	752817
rs9672671	T	C	T	C	0.0240974	0.0307837	0.346509	0.357613	FALSE	FALSE	FALSE	GCST90320058_ccRCC	15	41624877	0.014495	0.0336922	752817	ccRCC	TRUE	reported	textfile	15	41624877	0.00209793	1.546678e-30	438351	Telomere length (principal component 1)	TRUE	GCST90435144_telomere_length_pc1	textfile	0.000262981076628287	115.307815732458	131.934503402819	2	TRUE			0.000300889943030795	438351	5.99120707920774e-06	752817
rs9882022	G	A	G	A	-0.0117057	0.0453788	0.528588	0.504849	FALSE	FALSE	FALSE	GCST90320058_ccRCC	3	114968037	0.013908	0.00110321	752817	ccRCC	TRUE	reported	textfile	3	114968037	0.00200618	5.38430930190781e-09	438351	Telomere length (principal component 1)	TRUE	GCST90435144_telomere_length_pc1	textfile	6.82877349703173e-05	29.9359045916225	34.0451291580058	2	TRUE			7.7660688606183e-05	438351	1.41410691182989e-05	752817
rs9956949	T	G	T	G	0.0306625	0.0627403	0.065998	0.0531778	FALSE	FALSE	FALSE	GCST90320058_ccRCC	18	44197205	0.032097	0.0506174	752817	ccRCC	TRUE	reported	textfile	18	44197205	0.0040323	2.866157e-14	438351	Telomere length (principal component 1)	TRUE	GCST90435144_telomere_length_pc1	textfile	0.000115910745530346	50.8152494259269	57.8241757408903	2	TRUE			0.000131896157979764	438351	5.0754415342906e-06	752817
rs9999362	G	A	G	A	-0.0175695	-0.0409523	0.395951	0.384067	FALSE	FALSE	FALSE	GCST90320058_ccRCC	4	121808350	0.0149891	0.0062926	752817	ccRCC	TRUE	reported	textfile	4	121808350	0.00204055	7.29457510254568e-18	438351	Telomere length (principal component 1)	TRUE	GCST90435144_telomere_length_pc1	textfile	0.000147659847032176	64.7361052100999	74.1351760114234	2	TRUE			0.000169095036423342	438351	9.91546102650759e-06	752817
rs10024820	C	T	C	T	-0.0144438	-0.0409753	0.389235	0.383906	FALSE	FALSE	FALSE	GCST90320058_ccRCC	4	121860247	0.0149934	0.00627827	752817	ccRCC	TRUE	reported	textfile	4	122781402	0.00205573	2.09990670376243e-12	472174	telomere length	TRUE	ieu-b-4879_Telomere_length	textfile	9.91925271400912e-05	46.8406	49.3663235127074	2	TRUE			0.000104540639270624	472174	9.92090878085511e-06	752817
rs1003322	A	C	A	C	0.0141734	0.0361808	0.213742	0.200283	FALSE	FALSE	FALSE	GCST90320058_ccRCC	22	50633861	0.0174652	0.0383036	752817	ccRCC	TRUE	reported	textfile	22	51072289	0.00247546	1e-08	472174	telomere length	TRUE	ieu-b-4879_Telomere_length	textfile	6.75200926573797e-05	31.8832499502112	32.7820615641888	2	TRUE			6.94234002058768e-05	472174	5.70057238458844e-06	752817
rs10112752	A	G	A	G	-0.0287522	0.0235941	0.430369	0.440368	FALSE	FALSE	FALSE	GCST90320058_ccRCC	8	73046483	0.0139537	0.0908573	752817	ccRCC	TRUE	reported	textfile	8	73958718	0.00202518	9.49948365876344e-46	472174	telomere length	TRUE	ieu-b-4879_Telomere_length	textfile	0.000405328138554945	191.462202856053	201.564897423948	2	TRUE			0.00042670655684917	472174	3.79785303715333e-06	752817
rs1023767	A	G	A	G	-0.0183732	-0.0145164	0.237595	0.266601	FALSE	FALSE	FALSE	GCST90320058_ccRCC	8	94518741	0.0155879	0.351717	752817	ccRCC	TRUE	reported	textfile	8	95530969	0.00234772	5.00034534976978e-15	472174	telomere length	TRUE	ieu-b-4879_Telomere_length	textfile	0.000122298923298535	57.7531903647146	61.2458978543652	2	TRUE			0.00012969416784267	472174	1.15200368183738e-06	752817
rs10768683	G	C	G	C	0.0469922	-0.0125378	0.841033	0.827168	FALSE	TRUE	FALSE	GCST90320058_ccRCC	11	5226561	0.0188882	0.506826	752817	ccRCC	TRUE	reported	textfile	11	5247791	0.00277015	1.50003019045594e-64	472174	telomere length	TRUE	ieu-b-4879_Telomere_length	textfile	0.000590475069411782	278.970519611231	287.769646129788	2	TRUE			0.000609088148066715	472174	5.8529257153861e-07	752817
rs10773176	G	A	G	A	-0.0172009	-0.0272878	0.741214	0.740875	FALSE	FALSE	FALSE	GCST90320058_ccRCC	12	122460166	0.0157282	0.0827485	752817	ccRCC	TRUE	reported	textfile	12	122944713	0.00228534	5.19995996533515e-14	472174	telomere length	TRUE	ieu-b-4879_Telomere_length	textfile	0.000113505453760245	53.6001810257511	56.6501024820826	2	TRUE			0.000119963289965123	472174	3.99842542386576e-06	752817
rs10840270	G	C	G	C	0.014383	0.0108615	0.655684	0.652835	FALSE	TRUE	FALSE	GCST90320058_ccRCC	11	9608006	0.0144917	0.453556	752817	ccRCC	TRUE	reported	textfile	11	9629553	0.00212494	1.2998702373886e-11	472174	telomere length	TRUE	ieu-b-4879_Telomere_length	textfile	9.34072846003727e-05	44.1084244324814	45.8147812549286	2	TRUE			9.70204423061661e-05	472174	7.46195035431269e-07	752817
rs10845387	A	G	A	G	-0.0141214	-0.00621299	0.352666	0.330456	FALSE	FALSE	FALSE	GCST90320058_ccRCC	12	11604809	0.0159747	0.697331	752342	ccRCC	TRUE	reported	textfile	12	11757743	0.00209396	1.50003019045595e-11	472174	telomere length	TRUE	ieu-b-4879_Telomere_length	textfile	9.10494896154984e-05	42.9949342775511	45.4798210621461	2	TRUE			9.6311176535396e-05	472174	2.01058133792454e-07	752342
rs10905255	T	G	T	G	-0.0182493	-0.0276767	0.57919	0.582962	FALSE	FALSE	FALSE	GCST90320058_ccRCC	10	5828304	0.0147084	0.0598784	752817	ccRCC	TRUE	reported	textfile	10	5870267	0.00203099	2.60015956316527e-19	472174	telomere length	TRUE	ieu-b-4879_Telomere_length	textfile	0.000162341488445209	76.6655512818586	80.7377888059809	2	TRUE			0.000170963093160695	472174	4.70335155601671e-06	752817
rs10977183	T	C	T	C	-0.0136963	0.0152302	0.427651	0.409726	FALSE	FALSE	FALSE	GCST90320058_ccRCC	9	862257	0.0145576	0.295468	752817	ccRCC	TRUE	reported	textfile	9	862257	0.00206831	3.50025754158434e-11	472174	telomere length	TRUE	ieu-b-4879_Telomere_length	textfile	9.18304972851863e-05	43.3637716808586	43.8505713916736	2	TRUE			9.28612865040709e-05	472174	1.45392750801223e-06	752817
rs1105407	G	C	G	C	0.0162208	0.0148867	0.167323	0.17551	FALSE	TRUE	FALSE	GCST90320058_ccRCC	16	48432375	0.0186372	0.424427	752817	ccRCC	TRUE	reported	textfile	16	48466286	0.0027778	5.19995996533515e-09	472174	telomere length	TRUE	ieu-b-4879_Telomere_length	textfile	7.33173477859139e-05	34.6209370540532	34.0990745147694	2	TRUE			7.22122704081985e-05	472174	8.47514055489639e-07	752817
rs11085072	T	C	T	C	-0.0131806	-0.0225272	0.236909	0.223709	FALSE	FALSE	FALSE	GCST90320058_ccRCC	19	4368145	0.0172761	0.19225	752817	ccRCC	TRUE	reported	textfile	19	4368142	0.00236713	2.59997995670925e-08	472174	telomere length	TRUE	ieu-b-4879_Telomere_length	textfile	6.2814259958295e-05	29.661	31.0046006452782	2	TRUE			6.5659473453583e-05	472174	2.25857109792638e-06	752817
rs11117354	C	T	C	T	0.0232506	0.00688067	0.696513	0.67651	FALSE	FALSE	FALSE	GCST90320058_ccRCC	16	88058486	0.0149041	0.644322	752817	ccRCC	TRUE	reported	textfile	16	88092092	0.00219601	3.40016505804072e-26	472174	telomere length	TRUE	ieu-b-4879_Telomere_length	textfile	0.000228542852871969	107.936203974248	112.098474495728	2	TRUE			0.00023735390384265	472174	2.83114139818855e-07	752817
rs111527438	C	T	C	T	0.0125	0.0222851	0.351251	0.343531	FALSE	FALSE	FALSE	GCST90320058_ccRCC	17	30925685	0.015143	0.141117	752817	ccRCC	TRUE	reported	textfile	17	29252703	0.00211016	3.09998790941119e-09	472174	telomere length	TRUE	ieu-b-4879_Telomere_length	textfile	7.12105421871875e-05	33.6260186526286	35.0904755087757	2	TRUE			7.4311623473167e-05	472174	2.87684071458243e-06	752817
rs11212631	C	T	C	T	-0.0193458	0.0108837	0.199229	0.200094	FALSE	FALSE	FALSE	GCST90320058_ccRCC	11	108433782	0.0187836	0.562301	446944	ccRCC	TRUE	reported	textfile	11	108304509	0.00256554	4.70002318179801e-14	472174	telomere length	TRUE	ieu-b-4879_Telomere_length	textfile	0.000119416482562537	56.3918535213108	56.8611719831218	2	TRUE			0.000120410200770032	472174	7.51179915810258e-07	446944
rs112394943	C	T	C	T	-0.0198961	0.0264317	0.162741	0.166117	FALSE	FALSE	FALSE	GCST90320058_ccRCC	3	198116021	0.0212719	0.214028	747504	ccRCC	TRUE	reported	textfile	3	197842892	0.00281641	1.5999263828686e-12	472174	telomere length	TRUE	ieu-b-4879_Telomere_length	textfile	0.000107875472445559	50.9412728894443	49.905010905896	2	TRUE			0.000105681270555934	472174	2.06549606263335e-06	747504
rs113119217	A	T	A	T	-0.0332464	0.0082019	0.240708	0.233909	FALSE	TRUE	FALSE	GCST90320058_ccRCC	15	50073451	0.0162443	0.613622	752817	ccRCC	TRUE	reported	textfile	15	50365648	0.00234274	1e-45	472174	telomere length	TRUE	ieu-b-4879_Telomere_length	textfile	0.000404034635004973	190.85095207433	201.391467223851	2	TRUE			0.000426339567091861	472174	3.38640210938948e-07	752817
rs113490934	C	T	C	T	-0.0351432	0.0296711	0.062005	0.0689774	FALSE	FALSE	FALSE	GCST90320058_ccRCC	16	3600986	0.0269599	0.271085	752817	ccRCC	TRUE	reported	textfile	16	3650987	0.00416402	3.19963176731834e-17	472174	telomere length	TRUE	ieu-b-4879_Telomere_length	textfile	0.000143661315537909	67.8425970369056	71.2290241723142	2	TRUE			0.000150831223815531	472174	1.60894714661136e-06	752817
rs113525195	A	C	A	C	-0.0124075	0.0118703	0.290254	0.283518	FALSE	FALSE	FALSE	GCST90320058_ccRCC	14	23030112	0.0154868	0.443394	752817	ccRCC	TRUE	reported	textfile	14	23499321	0.00224132	3.09998790941119e-08	472174	telomere length	TRUE	ieu-b-4879_Telomere_length	textfile	6.3427812030344e-05	29.950736571681	30.6450853151872	2	TRUE			6.48981652986091e-05	472174	7.80389482587148e-07	752817
rs11579626	C	A	C	A	0.0265113	0.0175366	0.084882	0.0918547	FALSE	FALSE	FALSE	GCST90320058_ccRCC	1	147270300	0.023807	0.461358	752817	ccRCC	TRUE	reported	textfile	1	146741960	0.00357752	1.2998702373886e-13	472174	telomere length	TRUE	ieu-b-4879_Telomere_length	textfile	0.000109190472616696	51.5623139497999	54.9158749839516	2	TRUE			0.00011629128526526	472174	7.20763642380522e-07	752817
rs11584821	T	C	T	C	-0.0306517	-0.0530685	0.176208	0.185957	FALSE	FALSE	FALSE	GCST90320058_ccRCC	1	113876867	0.0189162	0.00502447	752817	ccRCC	TRUE	reported	textfile	1	114419489	0.00263623	2.99985318119079e-31	472174	telomere length	TRUE	ieu-b-4879_Telomere_length	textfile	0.000272761029061892	128.825259124459	135.189367673064	2	TRUE			0.000286231865015768	472174	1.0454734925464e-05	752817
rs116863223	A	G	A	G	-0.0817874	-0.0708153	0.011763	0.0125526	FALSE	FALSE	FALSE	GCST90320058_ccRCC	18	709396	0.071733	0.323542	748327	ccRCC	TRUE	reported	textfile	18	709396	0.00937157	2.60015956316527e-18	472174	telomere length	TRUE	ieu-b-4879_Telomere_length	textfile	0.000155518481574632	73.4428942094469	76.1637112192494	2	TRUE			0.000161278999203952	472174	1.30234303080842e-06	748327
rs11699829	A	G	A	G	0.0641957	-0.0263228	0.034146	0.0324512	FALSE	FALSE	FALSE	GCST90320058_ccRCC	20	63525847	0.0470798	0.576087	747860	ccRCC	TRUE	reported	textfile	20	62157200	0.00602028	1.50003019045595e-26	472174	telomere length	TRUE	ieu-b-4879_Telomere_length	textfile	0.000271827375530838	128.384173892196	113.704720925276	2	TRUE			0.000240754102418713	472174	4.17999367159076e-07	747860
rs117034449	A	G	A	G	0.0374377	-0.091117	0.023304	0.023954	FALSE	FALSE	FALSE	GCST90320058_ccRCC	10	102095591	0.0488677	0.0622429	752817	ccRCC	TRUE	reported	textfile	10	103855348	0.00667898	2.10000341026661e-08	472174	telomere length	TRUE	ieu-b-4879_Telomere_length	textfile	6.38025734325977e-05	30.1277109283054	31.4194105918387	2	TRUE			6.6537871816042e-05	472174	4.61811514261657e-06	752817
rs117407747	T	C	T	C	0.0450533	-0.0605995	0.027571	0.0232411	FALSE	FALSE	FALSE	GCST90320058_ccRCC	7	159324489	0.0532023	0.254687	744594	ccRCC	TRUE	reported	textfile	7	159117178	0.00611706	1.80011396041801e-13	472174	telomere length	TRUE	ieu-b-4879_Telomere_length	textfile	0.000108841277365811	51.3973977747967	54.2460017228646	2	TRUE			0.000114872907175656	472174	1.7424412490662e-06	744594
rs11745132	T	G	T	G	0.0709046	-0.288317	0.00789	0.00814967	FALSE	FALSE	FALSE	GCST90320058_ccRCC	5	831371	0.29416	0.327019	349638	ccRCC	TRUE	reported	textfile	5	831486	0.0119367	2.80001269243453e-09	472174	telomere length	TRUE	ieu-b-4879_Telomere_length	textfile	7.87074149404687e-05	37.1663627956094	35.2841991430094	2	TRUE			7.47218442486565e-05	472174	2.74761532954061e-06	349638
rs11746381	C	T	C	T	0.0329955	-0.0146878	0.0568	0.0562579	FALSE	FALSE	FALSE	GCST90320058_ccRCC	5	76169	0.0302281	0.62704	752817	ccRCC	TRUE	reported	textfile	5	76284	0.00431036	1.90020300257723e-14	472174	telomere length	TRUE	ieu-b-4879_Telomere_length	textfile	0.000116651828636297	55.0861531313531	58.5979388317206	2	TRUE			0.000124087551902579	472174	3.13619746744145e-07	752817
rs117512405	A	G	A	G	-0.0790134	-0.175636	0.017043	0.0300094	FALSE	FALSE	FALSE	GCST90320058_ccRCC	20	63942921	0.0536549	0.0010625	752817	ccRCC	TRUE	reported	textfile	20	62574274	0.00824611	9.49948365876343e-22	472174	telomere length	TRUE	ieu-b-4879_Telomere_length	textfile	0.000209176099192031	98.7877611462239	91.8128043355113	2	TRUE			0.000194409992563945	472174	1.42335702915717e-05	752817
rs11769630	A	T	A	T	-0.0256807	-0.00615546	0.072227	0.0826956	FALSE	TRUE	FALSE	GCST90320058_ccRCC	7	50218107	0.025771	0.81122	752817	ccRCC	TRUE	reported	textfile	7	50257703	0.00389475	4.30031233630544e-11	472174	telomere length	TRUE	ieu-b-4879_Telomere_length	textfile	8.83863127611005e-05	41.7372310689934	43.4764968253817	2	TRUE			9.20691908446461e-05	472174	7.57827198780854e-08	752817
rs11866592	A	G	A	G	0.03464	0.0473437	0.14198	0.148625	FALSE	FALSE	FALSE	GCST90320058_ccRCC	16	74620498	0.0213105	0.0263099	752817	ccRCC	TRUE	reported	textfile	16	74654396	0.00286611	1.29987023738861e-33	472174	telomere length	TRUE	ieu-b-4879_Telomere_length	textfile	0.000292354878547512	138.082156705689	146.073036702585	2	TRUE			0.000309268361812684	472174	6.55610652516452e-06	752817
rs11991877	A	T	A	T	-0.030138	0.00533085	0.889309	0.871662	FALSE	TRUE	FALSE	GCST90320058_ccRCC	8	55751965	0.0213851	0.803145	752817	ccRCC	TRUE	reported	textfile	8	56664524	0.00318686	3.19963176731834e-21	472174	telomere length	TRUE	ieu-b-4879_Telomere_length	textfile	0.000178823195461599	84.4504075392282	89.4340476586924	2	TRUE			0.000189374022968954	472174	8.25433431024923e-08	752817
rs12369950	C	T	C	T	-0.0178308	-0.0182178	0.140675	0.136608	FALSE	FALSE	FALSE	GCST90320058_ccRCC	12	24609175	0.0201018	0.364789	752817	ccRCC	TRUE	reported	textfile	12	24762109	0.00290205	8.00000023961727e-10	472174	telomere length	TRUE	ieu-b-4879_Telomere_length	textfile	7.68680782766682e-05	36.2977443939083	37.7512969167461	2	TRUE			7.99460341788003e-05	472174	1.0910212933146e-06	752817
rs12412214	A	G	A	G	-0.0245174	0.00508059	0.279765	0.309715	FALSE	FALSE	FALSE	GCST90320058_ccRCC	10	99516499	0.0149264	0.733574	752817	ccRCC	TRUE	reported	textfile	10	101276256	0.00222685	3.40016505804072e-28	472174	telomere length	TRUE	ieu-b-4879_Telomere_length	textfile	0.000242240315920726	114.406808390329	121.217939392613	2	TRUE			0.00025665822584005	472174	1.53896880208868e-07	752817
rs12451892	C	T	C	T	-0.0116145	-0.00337852	0.380511	0.379672	FALSE	FALSE	FALSE	GCST90320058_ccRCC	17	2344688	0.0142281	0.812305	752817	ccRCC	TRUE	reported	textfile	17	2247982	0.00207578	2.19998641983516e-08	472174	telomere length	TRUE	ieu-b-4879_Telomere_length	textfile	6.35962997416866e-05	30.0303018577099	31.3067791920362	2	TRUE			6.62993645800021e-05	472174	7.48981126565593e-08	752817
rs12619538	C	A	C	A	0.0167489	0.000437832	0.141035	0.146229	FALSE	FALSE	FALSE	GCST90320058_ccRCC	2	58736101	0.0194654	0.982055	752817	ccRCC	TRUE	reported	textfile	2	58963236	0.00287813	5.89997267139772e-09	472174	telomere length	TRUE	ieu-b-4879_Telomere_length	textfile	6.796807122975e-05	32.0948015504514	33.8650535363553	2	TRUE			7.17167151926752e-05	472174	6.7204765542697e-10	752817
rs1291143	C	A	C	A	0.0493145	0.00289643	0.849026	0.838129	FALSE	FALSE	FALSE	GCST90320058_ccRCC	20	36897237	0.0189913	0.878782	752817	ccRCC	TRUE	reported	textfile	20	35525640	0.0027991	1.80011396041803e-69	472174	telomere length	TRUE	ieu-b-4879_Telomere_length	textfile	0.000623451128895261	294.559810078854	310.393372631305	2	TRUE			0.000656941670176708	472174	3.08978605172833e-08	752817
rs12925933	C	A	C	A	-0.0146622	-0.0262764	0.66221	0.653986	FALSE	FALSE	FALSE	GCST90320058_ccRCC	16	90074947	0.0146562	0.0729978	752817	ccRCC	TRUE	reported	textfile	16	90141355	0.00213796	7.00003159130898e-12	472174	telomere length	TRUE	ieu-b-4879_Telomere_length	textfile	9.61769050127495e-05	45.4164096033924	47.0326151363323	2	TRUE			9.95991518509258e-05	472174	4.26971458541826e-06	752817
rs13062095	C	T	C	T	0.0138552	0.00380264	0.327843	0.342232	FALSE	FALSE	FALSE	GCST90320058_ccRCC	3	101548541	0.0148081	0.797338	752817	ccRCC	TRUE	reported	textfile	3	101267385	0.00214113	9.70063133783958e-11	472174	telomere length	TRUE	ieu-b-4879_Telomere_length	textfile	8.46042607571041e-05	39.9511430471272	41.8735252978306	2	TRUE			8.86749154259809e-05	472174	8.75958326820574e-08	752817
rs13230646	C	T	C	T	-0.0173277	-0.00969353	0.248945	0.251126	FALSE	FALSE	FALSE	GCST90320058_ccRCC	7	23890697	0.0159284	0.542809	752817	ccRCC	TRUE	reported	textfile	7	23930316	0.00232377	8.90020479625527e-14	472174	telomere length	TRUE	ieu-b-4879_Telomere_length	textfile	0.000112276013971456	53.0195428918687	55.6026588185178	2	TRUE			0.00011774546533378	472174	4.91961518355184e-07	752817
rs1332941	G	A	G	A	0.0256552	0.0386248	0.820466	0.835037	FALSE	FALSE	FALSE	GCST90320058_ccRCC	13	41120964	0.0189053	0.0410459	752817	ccRCC	TRUE	reported	textfile	13	41695100	0.00273159	5.90065196995668e-21	472174	telomere length	TRUE	ieu-b-4879_Telomere_length	textfile	0.000193904594928769	91.5740770310193	88.2103978702549	2	TRUE			0.000186783463709423	472174	5.54465678719014e-06	752817
rs137901416	A	G	A	G	0.04572	0.0540598	0.100311	0.0985274	FALSE	FALSE	FALSE	GCST90320058_ccRCC	14	72951387	0.0239321	0.0238908	752817	ccRCC	TRUE	reported	textfile	14	73418095	0.00332355	4.70002318179801e-43	472174	telomere length	TRUE	ieu-b-4879_Telomere_length	textfile	0.000377297050080468	178.216343231172	189.237852054122	2	TRUE			0.000400621043578076	472174	6.77791384284064e-06	752817
rs139669835	T	C	T	C	-0.0612563	0.112832	0.009365	0.00919384	FALSE	FALSE	FALSE	GCST90320058_ccRCC	18	729871	0.0769378	0.142501	446417	ccRCC	TRUE	reported	textfile	18	729871	0.0105346	6.10000231740111e-09	472174	telomere length	TRUE	ieu-b-4879_Telomere_length	textfile	6.96230376089259e-05	32.8763378643893	33.8115766010398	2	TRUE			7.16034741041194e-05	472174	4.81774904421337e-06	446417
rs139795227	C	A	C	A	0.0599379	-0.0885656	0.014021	0.0191817	FALSE	FALSE	FALSE	GCST90320058_ccRCC	1	92376810	0.0643983	0.169046	747860	ccRCC	TRUE	reported	textfile	1	92842367	0.00873247	6.70038873807757e-12	472174	telomere length	TRUE	ieu-b-4879_Telomere_length	textfile	9.93298308201226e-05	46.905423985828	47.1117070743215	2	TRUE			9.97666250821837e-05	472174	2.52907139993886e-06	747860
rs141127771	A	G	A	G	-0.0160204	-0.0837341	0.259049	0.242895	FALSE	FALSE	FALSE	GCST90320058_ccRCC	6	32664423	0.0652152	0.199154	353862	ccRCC	TRUE	reported	textfile	6	32632200	0.00268436	2.39999313805789e-09	472174	telomere length	TRUE	ieu-b-4879_Telomere_length	textfile	9.85253792232919e-05	46.5255093020677	35.6176443780311	2	TRUE			7.54279326447777e-05	472174	4.65879452089185e-06	353862
rs142426306	T	C	T	C	-0.0504903	-0.0951569	0.039544	0.0417786	FALSE	FALSE	FALSE	GCST90320058_ccRCC	20	63856799	0.0388061	0.014202	749511	ccRCC	TRUE	reported	textfile	20	62488152	0.00539933	8.69961433065266e-21	472174	telomere length	TRUE	ieu-b-4879_Telomere_length	textfile	0.000193643966264477	91.450967767148	87.4452369194164	2	TRUE			0.000185163553215008	472174	8.02232472630415e-06	749511
rs143190905	T	G	T	G	-0.0723995	-0.0953638	0.080404	0.081453	FALSE	FALSE	FALSE	GCST90320058_ccRCC	20	63660414	0.0275623	0.000540306	752817	ccRCC	TRUE	reported	textfile	20	62291767	0.00369421	1.59992638286859e-85	472174	telomere length	TRUE	ieu-b-4879_Telomere_length	textfile	0.000775132341910275	366.27970338874	384.085555429904	2	TRUE			0.000812783005383286	472174	1.59016069905626e-05	752817
rs144204502	T	C	T	C	-0.100574	-0.078321	0.012562	0.0193947	FALSE	FALSE	FALSE	GCST90320058_ccRCC	17	78187152	0.0552953	0.156655	752817	ccRCC	TRUE	reported	textfile	17	76183233	0.00913369	3.40016505804072e-28	472174	telomere length	TRUE	ieu-b-4879_Telomere_length	textfile	0.000250940100327283	118.516629626663	121.249208237796	2	TRUE			0.000256724415267549	472174	2.6649593519839e-06	752817
rs145114957	G	C	G	C	0.0272605	0.0740252	0.042648	0.0374396	FALSE	TRUE	FALSE	GCST90320058_ccRCC	1	93856913	0.0392121	0.0590514	752817	ccRCC	TRUE	reported	textfile	1	94322469	0.00498872	4.60002296665068e-08	472174	telomere length	TRUE	ieu-b-4879_Telomere_length	textfile	6.0683126528895e-05	28.6546120708514	29.8599706240603	2	TRUE			6.32356056918495e-05	472174	4.73400438589693e-06	752817
rs150150565	T	C	T	C	0.063762	0.0135748	0.021455	0.0266294	FALSE	FALSE	FALSE	GCST90320058_ccRCC	18	708207	0.0454365	0.765121	751156	ccRCC	TRUE	reported	textfile	18	708207	0.00739877	6.79986045003322e-18	472174	telomere length	TRUE	ieu-b-4879_Telomere_length	textfile	0.000170711657332544	80.6190272737804	74.2685265868724	2	TRUE			0.000157266518629339	472174	1.18830549003646e-07	751156
rs16978028	T	A	T	A	-0.029945	0.00766938	0.143727	0.13576	FALSE	TRUE	FALSE	GCST90320058_ccRCC	18	44491016	0.0201602	0.703633	752817	ccRCC	TRUE	reported	textfile	18	42070981	0.00285068	8.19973845457472e-26	472174	telomere length	TRUE	ieu-b-4879_Telomere_length	textfile	0.000220713674592066	104.237823872623	110.344755642193	2	TRUE			0.000233641500402234	472174	1.92239440278536e-07	752817
rs17445108	A	G	A	G	-0.0168922	0.0071414	0.12695	0.122744	FALSE	FALSE	FALSE	GCST90320058_ccRCC	12	56688274	0.0223221	0.749026	749511	ccRCC	TRUE	reported	textfile	12	57082058	0.00300983	2.0000000199681e-08	472174	telomere length	TRUE	ieu-b-4879_Telomere_length	textfile	6.32519977801765e-05	29.8677114882823	31.4984001713482	2	TRUE			6.67051393690749e-05	472174	1.36558805152993e-07	749511
rs17803849	T	C	T	C	0.0273203	0.0118774	0.405161	0.40954	FALSE	FALSE	FALSE	GCST90320058_ccRCC	2	209808721	0.0146134	0.416349	446944	ccRCC	TRUE	reported	textfile	2	210673445	0.00203482	4.19952334664063e-41	472174	telomere length	TRUE	ieu-b-4879_Telomere_length	textfile	0.000359772523831069	169.935650300161	180.26812131072	2	TRUE			0.000381639156783773	472174	1.47804756819168e-06	446944
rs182059586	C	T	C	T	-0.0571159	-0.0456533	0.02511	0.0247216	FALSE	FALSE	FALSE	GCST90320058_ccRCC	16	14558363	0.0532306	0.391086	746987	ccRCC	TRUE	reported	textfile	16	14652220	0.00680853	4.90004422793237e-17	472174	telomere length	TRUE	ieu-b-4879_Telomere_length	textfile	0.000159715245394475	75.4251133888938	70.3732062603876	2	TRUE			0.000149019254207523	472174	9.84712202120549e-07	746987
rs185174247	A	G	A	G	0.0372806	0.0886844	0.05609	0.0547354	FALSE	FALSE	FALSE	GCST90320058_ccRCC	5	139534439	0.0314871	0.00485456	752817	ccRCC	TRUE	reported	textfile	5	138914024	0.00435145	1.10001852750622e-17	472174	telomere length	TRUE	ieu-b-4879_Telomere_length	textfile	0.000147167465132527	69.4985842770339	73.4002926328087	2	TRUE			0.000155428284928398	472174	1.05374686867081e-05	752817
rs188918174	T	C	T	C	0.0403062	0.00454645	0.036106	0.0370994	FALSE	FALSE	FALSE	GCST90320058_ccRCC	2	54246509	0.0377894	0.904237	752817	ccRCC	TRUE	reported	textfile	2	54473646	0.00543604	1.20005182020427e-13	472174	telomere length	TRUE	ieu-b-4879_Telomere_length	textfile	0.000113079104736739	53.3988253331182	54.976669114651	2	TRUE			0.000116420009509903	472174	1.92272234407721e-08	752817
rs1907702	A	G	A	G	0.0150247	-0.000413152	0.766771	0.786469	FALSE	FALSE	FALSE	GCST90320058_ccRCC	12	88561692	0.0181748	0.981864	752817	ccRCC	TRUE	reported	textfile	12	88955469	0.00242651	5.89997267139772e-10	472174	telomere length	TRUE	ieu-b-4879_Telomere_length	textfile	8.07402041624194e-05	38.1263420084156	38.3395885123493	2	TRUE			8.11917598961486e-05	472174	6.86423548013411e-10	752817
rs1957937	T	A	T	A	0.0209365	0.0180542	0.16018	0.1582	FALSE	TRUE	FALSE	GCST90320058_ccRCC	14	95715023	0.019013	0.342331	752817	ccRCC	TRUE	reported	textfile	14	96181360	0.00273361	1.90020300257723e-14	472174	telomere length	TRUE	ieu-b-4879_Telomere_length	textfile	0.000117932270770055	55.6908839064387	58.6590538786196	2	TRUE			0.00012421695363055	472174	1.19775065719989e-06	752817
rs1985369	G	A	G	A	-0.0311893	-0.0497495	0.868178	0.8797	FALSE	FALSE	FALSE	GCST90320058_ccRCC	7	159326530	0.0307882	0.106124	673555	ccRCC	TRUE	reported	textfile	7	159119220	0.00300952	3.59997927043357e-25	472174	telomere length	TRUE	ieu-b-4879_Telomere_length	textfile	0.000222657805323414	105.156195102785	107.403092871104	2	TRUE			0.00022741430637826	472174	3.87646068829877e-06	673555
rs2056726	A	G	A	G	-0.0228078	-5.47746e-05	0.214376	0.225665	FALSE	FALSE	FALSE	GCST90320058_ccRCC	7	100182660	0.0164785	0.997348	752817	ccRCC	TRUE	reported	textfile	7	99780283	0.00243638	7.89950721335818e-21	472174	telomere length	TRUE	ieu-b-4879_Telomere_length	textfile	0.000175221620774865	82.7492425809122	87.6348283832373	2	TRUE			0.000185564934879695	472174	1.46769161434739e-11	752817
rs2276182	G	C	G	C	0.0233529	0.0445334	0.403227	0.405168	FALSE	TRUE	FALSE	GCST90320058_ccRCC	18	54271677	0.014047	0.00152275	752817	ccRCC	TRUE	reported	textfile	18	51798047	0.00204247	2.80027059501063e-30	472174	telomere length	TRUE	ieu-b-4879_Telomere_length	textfile	0.000262464400262286	123.96087611765	130.728496576177	2	TRUE			0.000276789628110575	472174	1.33508980666301e-05	752817
rs2282764	G	A	G	A	-0.0224234	-0.0127109	0.142384	0.149183	FALSE	FALSE	FALSE	GCST90320058_ccRCC	4	2253336	0.0195048	0.514609	752817	ccRCC	TRUE	reported	textfile	4	2255063	0.00289392	9.30036514753961e-15	472174	telomere length	TRUE	ieu-b-4879_Telomere_length	textfile	0.000122796782654276	57.9883232389603	60.0385072619036	2	TRUE			0.00012713772545312	472174	5.64132463372766e-07	752817
rs2555104	C	A	C	A	-0.0139717	-0.00330678	0.434255	0.450327	FALSE	FALSE	FALSE	GCST90320058_ccRCC	2	17659976	0.0139007	0.81197	752817	ccRCC	TRUE	reported	textfile	2	17841243	0.00203498	6.59933234263564e-12	472174	telomere length	TRUE	ieu-b-4879_Telomere_length	textfile	9.59166608991417e-05	45.2935060119266	47.1387664197746	2	TRUE			9.98239218827839e-05	472174	7.51707644247878e-08	752817
rs28502153	A	C	A	C	-0.0215916	-0.0336263	0.377958	0.367678	FALSE	FALSE	FALSE	GCST90320058_ccRCC	22	16988159	0.0158995	0.0344358	743161	ccRCC	TRUE	reported	textfile	22	17469049	0.00206208	1.20005182020427e-25	472174	telomere length	TRUE	ieu-b-4879_Telomere_length	textfile	0.000219211280489048	103.528123263542	109.637375758685	2	TRUE			0.00023214405787167	472174	6.01875793210182e-06	743161
rs28577594	C	G	C	G	0.0187657	-0.00572151	0.709829	0.705573	FALSE	TRUE	FALSE	GCST90320058_ccRCC	12	123411359	0.0157594	0.716564	752290	ccRCC	TRUE	reported	textfile	12	123895906	0.00224024	5.40007759066591e-17	472174	telomere length	TRUE	ieu-b-4879_Telomere_length	textfile	0.000145066548701014	68.5063004058193	70.1682173909781	2	TRUE			0.000148585243151512	472174	1.75209542134309e-07	752290
rs2967355	C	A	C	A	-0.0461595	-0.0525333	0.774276	0.779663	FALSE	FALSE	FALSE	GCST90320058_ccRCC	16	82166498	0.0171404	0.00217756	752817	ccRCC	TRUE	reported	textfile	16	82200103	0.00238972	4.00036851046119e-83	472174	telomere length	TRUE	ieu-b-4879_Telomere_length	textfile	0.000744776085098383	351.925	373.102496696546	2	TRUE			0.000789559546221632	472174	1.24776780978175e-05	752817
rs2977608	C	A	C	A	0.0129483	0.00465253	0.743949	0.696571	FALSE	FALSE	FALSE	GCST90320058_ccRCC	1	832873	0.0198203	0.814414	744457	ccRCC	TRUE	reported	textfile	1	768253	0.00233716	2.99999133271615e-08	472174	telomere length	TRUE	ieu-b-4879_Telomere_length	textfile	6.38741512570291e-05	30.161512288332	30.6936556437913	2	TRUE			6.50010176904557e-05	472174	7.40149472147192e-08	744457
rs3093888	A	G	A	G	-0.028973	-0.0797057	0.05131	0.0617113	FALSE	FALSE	FALSE	GCST90320058_ccRCC	14	20344792	0.0296465	0.00717662	752817	ccRCC	TRUE	reported	textfile	14	20812951	0.00452459	1.49999565138204e-10	472174	telomere length	TRUE	ieu-b-4879_Telomere_length	textfile	8.17228052381051e-05	38.5903741085139	41.0042119952773	2	TRUE			8.68341439764097e-05	472174	9.60150845967138e-06	752817
rs3767952	A	G	A	G	0.0134472	-0.00163244	0.226709	0.219352	FALSE	FALSE	FALSE	GCST90320058_ccRCC	1	40765360	0.0166639	0.921962	752817	ccRCC	TRUE	reported	textfile	1	41231032	0.00238826	1.79998961724559e-08	472174	telomere length	TRUE	ieu-b-4879_Telomere_length	textfile	6.34023625125568e-05	29.9387184977623	31.7030115270102	2	TRUE			6.71384220937299e-05	472174	1.27477308302431e-08	752817
rs3785074	G	A	G	A	0.023863	0.00129528	0.289672	0.261096	FALSE	FALSE	FALSE	GCST90320058_ccRCC	16	69373083	0.0157179	0.934322	752817	ccRCC	TRUE	reported	textfile	16	69406986	0.00220455	2.60015956316527e-27	472174	telomere length	TRUE	ieu-b-4879_Telomere_length	textfile	0.000234339516876623	110.67449377007	117.168312748303	2	TRUE			0.000248085962180513	472174	9.02090291648039e-09	752817
rs38664	C	T	C	T	-0.0122471	-0.00681979	0.59665	0.573848	FALSE	FALSE	FALSE	GCST90320058_ccRCC	7	76761653	0.0155004	0.659955	749511	ccRCC	TRUE	reported	textfile	7	76390970	0.00206433	2.99999133271614e-09	472174	telomere length	TRUE	ieu-b-4879_Telomere_length	textfile	7.21935220327854e-05	34.0902207783692	35.1972132846768	2	TRUE			7.45376468050297e-05	472174	2.58273131277863e-07	749511
rs3891167	G	A	G	A	-0.0425685	-0.0368259	0.253435	0.254989	FALSE	FALSE	FALSE	GCST90320058_ccRCC	18	658423	0.0171093	0.0313668	752817	ccRCC	TRUE	reported	textfile	18	658423	0.00239551	1.20005182020427e-70	472174	telomere length	TRUE	ieu-b-4879_Telomere_length	textfile	0.000685710670036111	323.995545695018	315.777162422806	2	TRUE			0.000668328743484627	472174	6.15391253852673e-06	752817
rs41269079	A	T	A	T	0.0153617	0.0465949	0.188991	0.197462	FALSE	TRUE	FALSE	GCST90320058_ccRCC	1	44786343	0.017283	0.00701795	752817	ccRCC	TRUE	reported	textfile	1	45252015	0.0025499	1.70000422215636e-09	472174	telomere length	TRUE	ieu-b-4879_Telomere_length	textfile	7.23394747969817e-05	34.1591455484889	36.2937849069381	2	TRUE			7.68596938779522e-05	472174	9.65486156603499e-06	752817
rs41304832	A	G	A	G	0.0611702	0.152903	0.012378	0.0185514	FALSE	FALSE	FALSE	GCST90320058_ccRCC	20	63744155	0.0606634	0.0117182	751892	ccRCC	TRUE	reported	textfile	20	62375508	0.0093095	5.00034534976978e-11	472174	telomere length	TRUE	ieu-b-4879_Telomere_length	textfile	9.14852397455258e-05	43.2007208494285	43.1744772968559	2	TRUE			9.14296694184945e-05	472174	8.44929628656453e-06	751892
rs4498805	T	G	T	G	0.0150601	-0.0127888	0.546632	0.538147	FALSE	FALSE	FALSE	GCST90320058_ccRCC	1	110367775	0.0139857	0.360496	752817	ccRCC	TRUE	reported	textfile	1	110910397	0.00200376	5.70033002218961e-14	472174	telomere length	TRUE	ieu-b-4879_Telomere_length	textfile	0.000112416904351668	53.0860823345759	56.4890545026558	2	TRUE			0.000119622292623129	472174	1.11071446708534e-06	752817
rs450962	G	A	G	A	0.0142833	0.0446969	0.283779	0.292401	FALSE	FALSE	FALSE	GCST90320058_ccRCC	16	28402196	0.0603027	0.458567	349638	ccRCC	TRUE	reported	textfile	16	28413517	0.00245428	5.89997267139772e-09	472174	telomere length	TRUE	ieu-b-4879_Telomere_length	textfile	8.29305252971527e-05	39.1607196096554	33.8695088903523	2	TRUE			7.17261497100359e-05	472174	1.57131937488876e-06	349638
rs4530278	T	G	T	G	0.0138793	0.00692716	0.59815	0.610726	FALSE	FALSE	FALSE	GCST90320058_ccRCC	19	33262088	0.0144499	0.631659	752817	ccRCC	TRUE	reported	textfile	19	33752994	0.0020567	1.50003019045595e-11	472174	telomere length	TRUE	ieu-b-4879_Telomere_length	textfile	9.26060161655233e-05	43.7300175276175	45.5400213709413	2	TRUE			9.64386485281346e-05	472174	3.05275785973931e-07	752817
rs45604339	T	C	T	C	-0.020433	-0.0145424	0.34242	0.338121	FALSE	FALSE	FALSE	GCST90320058_ccRCC	14	65076384	0.0147991	0.325779	752817	ccRCC	TRUE	reported	textfile	14	65543102	0.00211433	4.30031233630546e-22	472174	telomere length	TRUE	ieu-b-4879_Telomere_length	textfile	0.000188019106480446	88.7940525235014	93.3939461704473	2	TRUE			0.000197757335954818	472174	1.28266351521378e-06	752817
rs4695407	G	A	G	A	0.0141511	0.0104026	0.507843	0.48632	FALSE	FALSE	FALSE	GCST90320058_ccRCC	4	48841355	0.0138367	0.452161	752817	ccRCC	TRUE	reported	textfile	4	48843372	0.00199925	1.50003019045595e-12	472174	telomere length	TRUE	ieu-b-4879_Telomere_length	textfile	0.000100102179342345	47.2701780722766	50.1009764894172	2	TRUE			0.000106096212747805	472174	7.50810191172206e-07	752817
rs4724	A	G	A	G	-0.0547446	-0.00517212	0.116598	0.11109	FALSE	FALSE	FALSE	GCST90320058_ccRCC	17	7857079	0.0218192	0.812622	752817	ccRCC	TRUE	reported	textfile	17	7760397	0.00312441	9.79941161095608e-69	472174	telomere length	TRUE	ieu-b-4879_Telomere_length	textfile	0.000617393493977345	291.696012058335	307.005768300739	2	TRUE			0.000649776528803676	472174	7.46399332608139e-08	752817
rs4743037	T	C	T	C	0.0147971	0.0233249	0.230874	0.222076	FALSE	FALSE	FALSE	GCST90320058_ccRCC	9	106877689	0.0165515	0.158766	752817	ccRCC	TRUE	reported	textfile	9	109639970	0.00238094	5.09999793204996e-10	472174	telomere length	TRUE	ieu-b-4879_Telomere_length	textfile	7.77599071617989e-05	36.7189061431337	38.6239169952164	2	TRUE			8.17938331730665e-05	472174	2.63800402991509e-06	752817
rs563069803	T	G	T	G	-0.0571967	-0.0156084	0.018258	0.0174906	FALSE	FALSE	FALSE	GCST90320058_ccRCC	3	169889596	0.221906	0.943925	349638	ccRCC	TRUE	reported	textfile	3	169607384	0.00863522	3.50025754158434e-11	472174	telomere length	TRUE	ieu-b-4879_Telomere_length	textfile	0.000117279610412753	55.3826434626595	43.8727777471372	2	TRUE			9.29083079928284e-05	472174	1.41501985344966e-08	349638
rs565783711	T	C	T	C	0.0573006	0.154279	0.017817	0.0195747	FALSE	FALSE	FALSE	GCST90320058_ccRCC	7	125181211	0.0553219	0.00529127	743161	ccRCC	TRUE	reported	textfile	7	124821265	0.00813161	1.80011396041801e-12	472174	telomere length	TRUE	ieu-b-4879_Telomere_length	textfile	0.000114914631212178	54.2657071724439	49.6552595729958	2	TRUE			0.00010515244063871	472174	1.04648538946993e-05	743161
rs56799554	G	A	G	A	-0.0259793	-0.0189581	0.170183	0.176964	FALSE	FALSE	FALSE	GCST90320058_ccRCC	17	43379045	0.0187092	0.310915	752817	ccRCC	TRUE	reported	textfile	17	41456413	0.00267858	2.99985318119079e-22	472174	telomere length	TRUE	ieu-b-4879_Telomere_length	textfile	0.000190626550283138	90.025680785255	94.0688092184195	2	TRUE			0.000199186042426479	472174	1.36392449192972e-06	752817
rs59409453	G	A	G	A	0.0202133	-0.0143308	0.730602	0.731978	FALSE	FALSE	FALSE	GCST90320058_ccRCC	17	1762924	0.0161469	0.374798	752817	ccRCC	TRUE	reported	textfile	17	1666218	0.00230175	1.5999263828686e-18	472174	telomere length	TRUE	ieu-b-4879_Telomere_length	textfile	0.000160834666572922	75.9538421959543	77.1184229508649	2	TRUE			0.000163300300503254	472174	1.04634243923686e-06	752817
rs6007020	C	T	C	T	0.0144904	0.0131347	0.367823	0.353541	FALSE	FALSE	FALSE	GCST90320058_ccRCC	22	45394252	0.0144156	0.362218	752817	ccRCC	TRUE	reported	textfile	22	45790132	0.00209637	4.79954424931945e-12	472174	telomere length	TRUE	ieu-b-4879_Telomere_length	textfile	9.76491162807395e-05	46.1116812974383	47.7776600461713	2	TRUE			0.000101176745037915	472174	1.10277300550893e-06	752817
rs6054257	A	G	A	G	-0.0141684	-0.0228385	0.793522	0.764592	FALSE	FALSE	FALSE	GCST90320058_ccRCC	20	85729	0.0182617	0.211073	752817	ccRCC	TRUE	reported	textfile	20	66370	0.00247729	1.09999319893519e-08	472174	telomere length	TRUE	ieu-b-4879_Telomere_length	textfile	6.57815906663195e-05	31.0622685535325	32.7105554977217	2	TRUE			6.92719804917687e-05	472174	2.07760785762996e-06	752817
rs61405042	T	C	T	C	-0.0501874	0.0566001	0.029288	0.0264567	FALSE	FALSE	FALSE	GCST90320058_ccRCC	7	67200	0.10968	0.605821	356515	ccRCC	TRUE	reported	textfile	7	67200	0.00602955	8.49962959449622e-17	472174	telomere length	TRUE	ieu-b-4879_Telomere_length	textfile	0.000143218626532997	67.6335117059924	69.2818686399823	2	TRUE			0.000146708623959847	472174	7.46971132375536e-07	356515
rs61748181	T	C	T	C	-0.059181	0.0150911	0.028928	0.0354212	FALSE	FALSE	FALSE	GCST90320058_ccRCC	5	1294051	0.039491	0.702357	752817	ccRCC	TRUE	reported	textfile	5	1294166	0.00595394	2.80027059501063e-23	472174	telomere length	TRUE	ieu-b-4879_Telomere_length	textfile	0.000196772514263262	92.9288	98.7997148179872	2	TRUE			0.000209201404951667	472174	1.93980101996107e-07	752817
rs62050964	A	G	A	G	-0.0193559	-0.00890856	0.337645	0.347316	FALSE	FALSE	FALSE	GCST90320058_ccRCC	16	70130212	0.0543137	0.869715	349638	ccRCC	TRUE	reported	textfile	16	70164115	0.00220429	1.5999263828686e-18	472174	telomere length	TRUE	ieu-b-4879_Telomere_length	textfile	0.000167574478697161	79.1372381368224	77.106196111993	2	TRUE			0.000163274414075805	472174	7.69449397543332e-08	349638
rs6536702	A	G	A	G	0.0534148	-0.000958277	0.774647	0.768338	FALSE	FALSE	FALSE	GCST90320058_ccRCC	4	163106953	0.0165665	0.953873	752817	ccRCC	TRUE	reported	textfile	4	164028105	0.00238875	9.39723310564636e-111	472174	telomere length	TRUE	ieu-b-4879_Telomere_length	textfile	0.000996140038131707	470.818435178696	500.013595525643	2	TRUE			0.0010578447234947	472174	4.44459643595151e-09	752817
rs6584579	G	A	G	A	0.0114923	-0.000338851	0.398876	0.38911	FALSE	FALSE	FALSE	GCST90320058_ccRCC	10	103885967	0.0141439	0.980887	752817	ccRCC	TRUE	reported	textfile	10	105645725	0.00204674	2.0000000199681e-08	472174	telomere length	TRUE	ieu-b-4879_Telomere_length	textfile	6.33353067410892e-05	29.9070526269054	31.5274288741055	2	TRUE			6.67666102491246e-05	472174	7.62414109256763e-10	752817
rs6587577	G	A	G	A	-0.0182148	-0.0487738	0.826346	0.819746	FALSE	FALSE	FALSE	GCST90320058_ccRCC	1	151429569	0.0180479	0.00688272	752817	ccRCC	TRUE	reported	textfile	1	151402045	0.0026359	4.79954424931945e-12	472174	telomere length	TRUE	ieu-b-4879_Telomere_length	textfile	9.52194196818431e-05	44.9642252974545	47.7519327033364	2	TRUE			0.000101122268833307	472174	9.7012424200268e-06	752817
rs6590343	G	A	G	A	0.0121739	0.00882885	0.516385	0.523043	FALSE	FALSE	FALSE	GCST90320058_ccRCC	11	128630320	0.0146445	0.54659	446944	ccRCC	TRUE	reported	textfile	11	128500215	0.00201444	1.49999565138204e-09	472174	telomere length	TRUE	ieu-b-4879_Telomere_length	textfile	7.40223445606243e-05	34.9538658429803	36.5216833776076	2	TRUE			7.7342279312138e-05	472174	8.13219265444015e-07	446944
rs6659669	T	C	T	C	-0.0117091	-0.0164289	0.605095	0.5882	FALSE	FALSE	FALSE	GCST90320058_ccRCC	1	185345935	0.0140155	0.241117	752817	ccRCC	TRUE	reported	textfile	1	185315067	0.00205167	1.09999319893519e-08	472174	telomere length	TRUE	ieu-b-4879_Telomere_length	textfile	6.55229168667198e-05	30.9401139893096	32.5710690927941	2	TRUE			6.89766069376493e-05	472174	1.82520111000839e-06	752817
rs6669563	A	G	A	G	0.0182358	-0.00596945	0.437768	0.440414	FALSE	FALSE	FALSE	GCST90320058_ccRCC	1	31814028	0.014073	0.671437	752817	ccRCC	TRUE	reported	textfile	1	32279629	0.00202476	2.09990670376242e-19	472174	telomere length	TRUE	ieu-b-4879_Telomere_length	textfile	0.000163696430387759	77.3055255676337	81.1152546246625	2	TRUE			0.000171762243603047	472174	2.39004949509398e-07	752817
rs6751209	C	T	C	T	-0.0140465	-0.0284527	0.204231	0.199225	FALSE	FALSE	FALSE	GCST90320058_ccRCC	2	43361163	0.0187192	0.128518	752817	ccRCC	TRUE	reported	textfile	2	43588302	0.00248465	1.60000006389793e-08	472174	telomere length	TRUE	ieu-b-4879_Telomere_length	textfile	6.41320205865052e-05	30.283286552728	31.9599290117242	2	TRUE			6.76824671621324e-05	472174	3.06890047205814e-06	752817
rs6776756	A	G	A	G	-0.0174439	-0.014676	0.597562	0.591672	FALSE	FALSE	FALSE	GCST90320058_ccRCC	3	128496978	0.0140708	0.296941	752817	ccRCC	TRUE	reported	textfile	3	128215821	0.00203747	1.10001852750622e-17	472174	telomere length	TRUE	ieu-b-4879_Telomere_length	textfile	0.000146352156624372	69.1135054082111	73.3001276578596	2	TRUE			0.000155216214196404	472174	1.44507016440154e-06	752817
rs6873104	T	A	T	A	-0.0245329	0.00155003	0.101284	0.0930851	FALSE	TRUE	FALSE	GCST90320058_ccRCC	5	79658298	0.0259005	0.952279	752817	ccRCC	TRUE	reported	textfile	5	78954121	0.00335421	2.60015956316527e-13	472174	telomere length	TRUE	ieu-b-4879_Telomere_length	textfile	0.000109569856025049	51.7414873663809	53.495503371508	2	TRUE			0.00011328381013076	472174	4.75746547696086e-09	752817
rs6881568	A	C	A	C	0.0169256	-0.0194183	0.36258	0.34229	FALSE	FALSE	FALSE	GCST90320058_ccRCC	5	1670150	0.0146924	0.186283	752817	ccRCC	TRUE	reported	textfile	5	1670265	0.00207735	3.69998531172859e-16	472174	telomere length	TRUE	ieu-b-4879_Telomere_length	textfile	0.000132418197648464	62.5324456538185	66.3848223590679	2	TRUE			0.000140574812409711	472174	2.3203187749249e-06	752817
rs7099229	A	G	A	G	-0.0153288	0.00623446	0.273301	0.261505	FALSE	FALSE	FALSE	GCST90320058_ccRCC	10	94374928	0.0157002	0.691298	752817	ccRCC	TRUE	reported	textfile	10	96134685	0.00224403	8.4004006526377e-12	472174	telomere length	TRUE	ieu-b-4879_Telomere_length	textfile	9.33344762452031e-05	44.0740399450843	46.6615325338284	2	TRUE			9.88134022115804e-05	472174	2.09458968887144e-07	752817
rs7164950	G	A	G	A	0.0129362	0.000843936	0.405979	0.399227	FALSE	FALSE	FALSE	GCST90320058_ccRCC	15	56483187	0.0142149	0.952658	752817	ccRCC	TRUE	reported	textfile	15	56775385	0.00204001	2.3000114603619e-10	472174	telomere length	TRUE	ieu-b-4879_Telomere_length	textfile	8.07139880949304e-05	38.1139615165956	40.2113681786229	2	TRUE			8.51552908005392e-05	472174	4.6821264940269e-09	752817
rs7209057	A	G	A	G	0.011819	0.00974131	0.561044	0.555285	FALSE	FALSE	FALSE	GCST90320058_ccRCC	17	67709414	0.0149756	0.515382	752817	ccRCC	TRUE	reported	textfile	17	65705530	0.00202865	5.69993627094142e-09	472174	telomere length	TRUE	ieu-b-4879_Telomere_length	textfile	6.8803316501225e-05	32.4892349261299	33.9427647924333	2	TRUE			7.1881274076511e-05	472174	5.62053630532246e-07	752817
rs7221585	T	C	T	C	0.0143271	0.0163922	0.22401	0.222532	FALSE	FALSE	FALSE	GCST90320058_ccRCC	17	78199072	0.0170303	0.335782	752817	ccRCC	TRUE	reported	textfile	17	76195153	0.00247042	6.69992590760657e-09	472174	telomere length	TRUE	ieu-b-4879_Telomere_length	textfile	7.13625089883648e-05	33.6977833524216	33.6337270271885	2	TRUE			7.12268652148939e-05	472174	1.23066852441585e-06	752817
rs73581419	T	C	T	C	0.0229838	-0.0133712	0.106605	0.0991133	FALSE	FALSE	FALSE	GCST90320058_ccRCC	14	21472989	0.0233326	0.566598	752817	ccRCC	TRUE	reported	textfile	14	21941148	0.00324156	1.2998702373886e-12	472174	telomere length	TRUE	ieu-b-4879_Telomere_length	textfile	0.000100622419401945	47.5158701756723	50.2730852319984	2	TRUE			0.000106460639612661	472174	4.36240562453452e-07	752817
rs75664430	G	C	G	C	-0.0235179	-0.0480705	0.248028	0.239749	FALSE	TRUE	FALSE	GCST90320058_ccRCC	17	8161461	0.0177261	0.00669098	752817	ccRCC	TRUE	reported	textfile	17	8064779	0.0023186	3.59997927043357e-24	472174	telomere length	TRUE	ieu-b-4879_Telomere_length	textfile	0.000206314359270614	97.4359660844368	102.883425514757	2	TRUE			0.000217846489672542	472174	9.76873621204538e-06	752817
rs76094497	A	G	A	G	0.0278689	0.0579345	0.051569	0.0464992	FALSE	FALSE	FALSE	GCST90320058_ccRCC	3	169793214	0.0342677	0.0909055	752817	ccRCC	TRUE	reported	textfile	3	169511002	0.00461731	1.60000006389793e-09	472174	telomere length	TRUE	ieu-b-4879_Telomere_length	textfile	7.5973843999008e-05	35.8754474643487	36.4302026828214	2	TRUE			7.71485648131795e-05	472174	3.79677360032626e-06	752817
rs76219171	A	G	A	G	0.0359839	-0.0641352	0.058433	0.0583335	FALSE	FALSE	FALSE	GCST90320058_ccRCC	16	50155018	0.0320743	0.0455449	752817	ccRCC	TRUE	reported	textfile	16	50188929	0.00431741	7.80009693716499e-17	472174	telomere length	TRUE	ieu-b-4879_Telomere_length	textfile	0.000142480644488916	67.2849576737544	69.4656135835823	2	TRUE			0.000147097657960479	472174	5.31114260339627e-06	752817
rs762679	A	T	A	T	0.0310104	-0.0214118	0.856501	0.841023	FALSE	TRUE	FALSE	GCST90320058_ccRCC	8	47972876	0.0195128	0.272502	752817	ccRCC	TRUE	reported	textfile	8	48885436	0.00285024	1.39990962656834e-27	472174	telomere length	TRUE	ieu-b-4879_Telomere_length	textfile	0.000236385852614242	111.641171194012	118.372787610745	2	TRUE			0.000250635614086458	472174	1.59947778039186e-06	752817
rs76666449	C	T	C	T	0.0295125	-0.000279838	0.100625	0.116581	FALSE	FALSE	FALSE	GCST90320058_ccRCC	12	120467092	0.0216629	0.989693	752817	ccRCC	TRUE	reported	textfile	12	120904895	0.00333186	8.19973845457472e-19	472174	telomere length	TRUE	ieu-b-4879_Telomere_length	textfile	0.000157648085322144	74.4487484453742	78.4582308106228	2	TRUE			0.000166136907742875	472174	2.21662344602247e-10	752817
rs77231040	C	G	C	G	0.0989303	-0.00299731	0.005742	0.0131451	FALSE	TRUE	FALSE	GCST90320058_ccRCC	10	104520769	0.0739877	0.967686	749240	ccRCC	TRUE	reported	textfile	10	106280527	0.0134649	1.99986186963274e-13	472174	telomere length	TRUE	ieu-b-4879_Telomere_length	textfile	0.000111750874411161	52.7715311372152	53.9824246642375	2	TRUE			0.000114314812554495	472174	2.19040526427162e-09	749240
rs7772289	T	G	T	G	0.017549	-0.00642073	0.503081	0.549356	FALSE	FALSE	FALSE	GCST90320058_ccRCC	6	28706545	0.0151033	0.670749	752817	ccRCC	TRUE	reported	textfile	6	28674322	0.00200003	1.69980851320349e-18	472174	telomere length	TRUE	ieu-b-4879_Telomere_length	textfile	0.00015397785370132	72.7152276725481	76.989540546461	2	TRUE			0.000163027433094911	472174	2.40069368029572e-07	752817
rs79755767	A	G	A	G	0.0278665	-0.00442564	0.095708	0.10171	FALSE	FALSE	FALSE	GCST90320058_ccRCC	12	54304624	0.0233195	0.849479	752817	ccRCC	TRUE	reported	textfile	12	54698408	0.00343286	4.79954424931945e-16	472174	telomere length	TRUE	ieu-b-4879_Telomere_length	textfile	0.000134416250239415	63.4761219303349	65.8950309060545	2	TRUE			0.000139537787203083	472174	4.78437722119689e-08	752817
rs8006485	T	G	T	G	0.0191453	-0.0214848	0.453102	0.469176	FALSE	FALSE	FALSE	GCST90320058_ccRCC	14	91461177	0.014003	0.124957	752817	ccRCC	TRUE	reported	textfile	14	91927521	0.00200238	1.20005182020427e-21	472174	telomere length	TRUE	ieu-b-4879_Telomere_length	textfile	0.000181658892418782	85.7898270361212	91.4179239066801	2	TRUE			0.000193574010683609	472174	3.12702123795681e-06	752817
rs80324517	A	G	A	G	0.0396515	0.030568	0.048259	0.0537475	FALSE	FALSE	FALSE	GCST90320058_ccRCC	6	204031	0.0318061	0.336515	752817	ccRCC	TRUE	reported	textfile	6	204031	0.00466286	1.800113960418e-17	472174	telomere length	TRUE	ieu-b-4879_Telomere_length	textfile	0.000144426316518302	68.2039131630301	72.3126854274601	2	TRUE			0.000153125582426292	472174	1.22694307138662e-06	752817
rs8102497	A	G	A	G	-0.0149654	0.0104882	0.431828	0.433541	FALSE	FALSE	FALSE	GCST90320058_ccRCC	19	56858687	0.0140969	0.456875	752817	ccRCC	TRUE	reported	textfile	19	57370055	0.0020233	1.39990962656834e-13	472174	telomere length	TRUE	ieu-b-4879_Telomere_length	textfile	0.000109899895786994	51.8973571076743	54.7086622628614	2	TRUE			0.000115852537053318	472174	7.35302596384554e-07	752817
rs8105767	G	A	G	A	0.0328384	0.0144695	0.29467	0.294723	FALSE	FALSE	FALSE	GCST90320058_ccRCC	19	22032639	0.0152651	0.34319	752817	ccRCC	TRUE	reported	textfile	19	22215441	0.00220117	2.49976970217851e-50	472174	telomere length	TRUE	ieu-b-4879_Telomere_length	textfile	0.000448252016809072	211.746967285912	222.564968065127	2	TRUE			0.000471142101476491	472174	1.19349047877849e-06	752817
rs869785	C	T	C	T	-0.0147303	0.0181699	0.672471	0.662957	FALSE	FALSE	FALSE	GCST90320058_ccRCC	3	24306309	0.0147728	0.218716	752817	ccRCC	TRUE	reported	textfile	3	24347800	0.00212801	4.40047947835983e-12	472174	telomere length	TRUE	ieu-b-4879_Telomere_length	textfile	9.55820847965348e-05	45.1354982875741	47.9154812847861	2	TRUE			0.000101468573674939	472174	2.00951059901002e-06	752817
rs871134	T	C	T	C	-0.0182986	-0.015633	0.569032	0.55586	FALSE	FALSE	FALSE	GCST90320058_ccRCC	4	7042653	0.0141294	0.268549	752817	ccRCC	TRUE	reported	textfile	4	7044380	0.0020263	1.69980851320349e-19	472174	telomere length	TRUE	ieu-b-4879_Telomere_length	textfile	0.000164228088306922	77.556641891089	81.5508024177813	2	TRUE			0.000172684360507647	472174	1.62610372805724e-06	752817
rs932002	T	C	T	C	-0.0402052	-0.0563657	0.150843	0.174482	FALSE	FALSE	FALSE	GCST90320058_ccRCC	1	226389605	0.0191249	0.00320627	752817	ccRCC	TRUE	reported	textfile	1	226577306	0.00279667	7.29961575729302e-47	472174	telomere length	TRUE	ieu-b-4879_Telomere_length	textfile	0.000414102263684454	195.608495969393	206.672173209049	2	TRUE			0.000437513768896974	472174	1.15382033505016e-05	752817
rs9398196	G	A	G	A	-0.0143586	-0.00129402	0.52005	0.520115	FALSE	FALSE	FALSE	GCST90320058_ccRCC	6	109280351	0.0137389	0.924961	752817	ccRCC	TRUE	reported	textfile	6	109601554	0.00201175	9.49948365876347e-13	472174	telomere length	TRUE	ieu-b-4879_Telomere_length	textfile	0.000102918935756409	48.6004416397061	50.9420214423436	2	TRUE			0.000107877057442987	472174	1.17839199447902e-08	752817
rs939916	A	G	A	G	0.0241795	0.0230813	0.669967	0.677573	FALSE	FALSE	FALSE	GCST90320058_ccRCC	11	202253	0.0153835	0.133512	752817	ccRCC	TRUE	reported	textfile	11	202253	0.00216724	6.59933234263567e-29	472174	telomere length	TRUE	ieu-b-4879_Telomere_length	textfile	0.000258544561227249	122.109073200545	124.474564798475	2	TRUE			0.000263551755098686	472174	2.99034059949808e-06	752817
rs9600019	T	C	T	C	0.0127134	0.00400584	0.335579	0.326555	FALSE	FALSE	FALSE	GCST90320058_ccRCC	13	72743447	0.0146826	0.784984	752817	ccRCC	TRUE	reported	textfile	13	73317585	0.00213096	2.39999313805789e-09	472174	telomere length	TRUE	ieu-b-4879_Telomere_length	textfile	7.2076144024978e-05	34.0347901730003	35.5936747260706	2	TRUE			7.53771756381132e-05	472174	9.88764706368925e-08	752817
rs965109	T	C	T	C	-0.101702	-0.00794208	0.024338	0.0363065	FALSE	FALSE	FALSE	GCST90320058_ccRCC	2	54245909	0.0422556	0.850913	752817	ccRCC	TRUE	reported	textfile	2	54473046	0.00648201	1.800113960418e-55	472174	telomere length	TRUE	ieu-b-4879_Telomere_length	textfile	0.0004912168546994	232.052832979865	246.172532612997	2	TRUE			0.000521090311351227	472174	4.69257999589012e-08	752817
rs9878436	T	C	T	C	-0.0143407	-0.00805467	0.434393	0.430839	FALSE	FALSE	FALSE	GCST90320058_ccRCC	3	138525558	0.0139115	0.562594	752817	ccRCC	TRUE	reported	textfile	3	138244400	0.00201819	1.20005182020427e-12	472174	telomere length	TRUE	ieu-b-4879_Telomere_length	textfile	0.000101057439652539	47.7213159896295	50.4913056805931	2	TRUE			0.000106922704043567	472174	4.45306594549585e-07	752817
rs9955360	A	C	A	C	-0.0190311	-0.0045774	0.869288	0.830907	FALSE	FALSE	FALSE	GCST90320058_ccRCC	18	80250451	0.0215317	0.831648	752817	ccRCC	TRUE	reported	textfile	18	78008334	0.00299791	2.19998641983517e-10	472174	telomere length	TRUE	ieu-b-4879_Telomere_length	textfile	8.23070284429157e-05	38.8662732014023	40.2986595969746	2	TRUE			8.53401313590619e-05	472174	6.00333806226168e-08	752817

## Sheet: Supplementary Table 3
Supplementary Table 3. Finding cellular phenotypes of SNPs for MR analysis from catalog.
Excluding confounding factors
rsid	trait	chr	pos	p	OR or BETA	MAPPED_GENE	PUBMEDID	FIRST AUTHOR	JOURNAL	Sample	STUDY ACCESSION	STUDY
rs2230590	Body mass index	3	49898669	9e-26	0.019	MST1R	29273807	Turcot V	Nat Genet	up to 449,889 European ancestry individuals, up to 29,398 South Asian ancestry individuals, up to 27,610 African American individuals, up to 8,839 East Asian individuals, up to 10,772 Hispanic ancestry individuals	up to 449,889 European ancestry individuals, up to 29,398 South Asian ancestry individuals, up to 27,610 African American individuals, up to 8,839 East Asian individuals, up to 10,772 Hispanic ancestry individuals	GCST008129	Protein-altering variants associated with body mass index implicate pathways that control energy intake and expenditure in obesity.
rs6584485	Body mass index	10	102177487	3e-11	0.0176354	NOLC1 - ELOVL3	37280435	Hawkes G	Diabetologia	441,761 European ancestry individuals	441,761 European ancestry individuals	GCST90301650	Genetic evidence that high BMI in childhood has a protective effect on intermediate diabetes traits, including measures of insulin sensitivity and secretion, after accounting for BMI in adulthood.
rs2763979	Cancer (pleiotropy)(bidirectional)	6	31826815	2e-14		SNHG32	32887889	Rashkin SR	Nat Commun	64,962 European ancestry cases, 410,350 European ancestry controls	64,962 European ancestry cases, 410,350 European ancestry controls	GCST90011823	Pan-cancer study detects genetic risk variants and shared genetic basis in two large cohorts.
rs11080134	Diastolic blood pressure	17	30834485	9e-10	0.0974	ATAD5	30224653	Evangelou E	Nat Genet	757,601 European ancestry individuals	757,601 European ancestry individuals	GCST006630	Genetic analysis of over 1 million people identifies 535 new loci associated with blood pressure traits.
rs34517439	Diastolic blood pressure (MTAG)	1	77984833	1e-17	0.0223191	DNAJB4, GIPC2	39537608	Koskeridis F	Nat Commun	at least 757,601 European ancestry individuals (MTAG boosted by 455,258 Alzheimer's disease samples)	at least 757,601 European ancestry individuals (MTAG boosted by 455,258 Alzheimer's disease samples)	GCST90449057	Multi-trait association analysis reveals shared genetic loci between Alzheimer's disease and cardiovascular traits.
rs11557154	Estimated glomerular filtration rate	9	34107507	2e-10	0.0226	DCAF12	33462484	Sinnott-Armstrong N	Nat Genet	342,376 European ancestry individuals, 6,016 African ancestry individuals, 7,339 South Asian ancestry individuals	342,376 European ancestry individuals, 6,016 African ancestry individuals, 7,339 South Asian ancestry individuals	GCST90019506	Genetics of 35 blood and urine biomarkers in the UK Biobank.
rs5742915	Hip circumference adjusted for BMI	15	74044292	6e-09	0.0164066	PML	34021172	Christakoudi S	Sci Rep	219,872 British ancestry women	219,872 British ancestry women	GCST90020028	GWAS of allometric body-shape indices in UK Biobank identifies loci suggesting associations with morphogenesis, organogenesis, adrenal cell renewal and cancer.
rs2293579	Hypertension	11	47419207	5e-13	0.0453465	PSMC3	31879980	German CA	Genet Epidemiol	30,822 British ancestry normal blood pressure individuals, 25,242 British ancestry elevated blood pressure individuals, 50,461 British ancestry stage 1 hypertension individuals, 75,286 British ancestry stage 2 hypertension individuals, 3,754 British ancestry hypertension crisis individuals	30,822 British ancestry normal blood pressure individuals, 25,242 British ancestry elevated blood pressure individuals, 50,461 British ancestry stage 1 hypertension individuals, 75,286 British ancestry stage 2 hypertension individuals, 3,754 British ancestry hypertension crisis individuals	GCST009685	Ordered multinomial regression for genetic association analysis of ordinal phenotypes at Biobank scale.
rs10774624	Systolic blood pressure	12	111395984	3e-19	0.481	LINC02356	30578418	Giri A	Nat Genet	365,998 European ancestry individuals, 63,490 African ancestry individuals, 22,802 Hispanic individuals, 4,792 Asian ancestry individuals, 2,695 Native American ancestry individuals	365,998 European ancestry individuals, 63,490 African ancestry individuals, 22,802 Hispanic individuals, 4,792 Asian ancestry individuals, 2,695 Native American ancestry individuals	GCST007267	Trans-ethnic association study of blood pressure determinants in over 750,000 individuals.
rs1511762	Systolic blood pressure (MTAG)	18	44539359	3e-17	0.0173856	LINC01478	39537608	Koskeridis F	Nat Commun	at least 757,601 European ancestry individuals (MTAG boosted by 455,258 Alzheimer's disease samples)	at least 757,601 European ancestry individuals (MTAG boosted by 455,258 Alzheimer's disease samples)	GCST90449056	Multi-trait association analysis reveals shared genetic loci between Alzheimer's disease and cardiovascular traits.
rs17274750	Systolic blood pressure (MTAG)	21	14981488	1e-08	0.0164508	ASMER1, NRIP1	39537608	Koskeridis F	Nat Commun	at least 757,601 European ancestry individuals (MTAG boosted by 455,258 Alzheimer's disease samples)	at least 757,601 European ancestry individuals (MTAG boosted by 455,258 Alzheimer's disease samples)	GCST90449056	Multi-trait association analysis reveals shared genetic loci between Alzheimer's disease and cardiovascular traits.
rs1801133	Systolic blood pressure (MTAG)	1	11796321	5e-15	0.0141285	MTHFR	39537608	Koskeridis F	Nat Commun	at least 757,601 European ancestry individuals (MTAG boosted by 455,258 Alzheimer's disease samples)	at least 757,601 European ancestry individuals (MTAG boosted by 455,258 Alzheimer's disease samples)	GCST90449056	Multi-trait association analysis reveals shared genetic loci between Alzheimer's disease and cardiovascular traits.
rs10805346	Urate levels in overweight individuals	4	9918723	1e-31	0.17	SLC2A9	25811787	Huffman JE	PLoS One	up to 10,058 European ancestry male individuals, up to 7,189 European ancestry female individuals	up to 10,058 European ancestry male individuals, up to 7,189 European ancestry female individuals	GCST002829	Modulation of genetic associations with serum urate levels by body-mass-index in humans.
rs66731853	Urinary metabolite levels in chronic kidney disease	1	20589745	2e-17	0.296	CDA	31959995	Schlosser P	Nat Genet	1,221 cases	1,221 cases	GCST009733	Genetic studies of urinary metabolites illuminate mechanisms of detoxification and excretion in humans.
rs3749147	Waist Circumference - Triglycerides (WC-TG)	2	27629051	1e-09	0.18	GPN1	21386085	Kraja AT	Diabetes	22,161 European ancestry individuals	22,161 European ancestry individuals	GCST001006	A bivariate genome-wide approach to metabolic syndrome: STAMPEED consortium.
rs429358	Waist-to-hip ratio adjusted for BMI	19	44908684	3e-19		APOE	31669095	Zhu Z	J Allergy Clin Immunol	457,690 European ancestry individuals	457,690 European ancestry individuals	GCST009858	Shared Genetic and Experimental Links between Obesity-Related Traits and Asthma Subtypes in UK Biobank.
rs55747751	Waist-to-hip ratio adjusted for BMI	5	133061659	2e-09	0.0341138	HSPA4	34021172	Christakoudi S	Sci Rep	186,825 British ancestry men	186,825 British ancestry men	GCST012230	GWAS of allometric body-shape indices in UK Biobank identifies loci suggesting associations with morphogenesis, organogenesis, adrenal cell renewal and cancer.
rs17677991	Waist-to-hip ratio adjusted for BMI (additive genetic model)	15	41740185	3e-11	0.015	MGA	30778226	Justice AE	Nat Genet	288,492 European ancestry individuals, up to 15,687 African American individuals, up to 29,315 South Asian ancestry individuals, up to 6,800 East Asian ancestry individuals, up to 4,075 Hispanic ancestry individuals	288,492 European ancestry individuals, up to 15,687 African American individuals, up to 29,315 South Asian ancestry individuals, up to 6,800 East Asian ancestry individuals, up to 4,075 Hispanic ancestry individuals	GCST007483	Protein-coding variants implicate novel genes related to lipid homeostasis contributing to body-fat distribution.
Presso outlier
rs78491606

## Sheet: Supplementary Table 4
Supplementary Table 4.Two sample MR and reverse MR analysis results.
exposure	outcome	method	nsnp	b	se	pval	lo_ci	up_ci	or	or_lci95	or_uci95	p_fdr
TL(Discovery)	ccRCC	Inverse variance weighted	125	0.472672098321887	0.0849792041372584	2.66380914865605e-08	0.30611285821286	0.639231338430913	1.60427525217404	1.35813557465273	1.89502368745196	2.66380914865605e-08
TL(Discovery)	ccRCC	MR Egger	125	0.445787715577483	0.179005149418867	0.0140952923353962	0.0949376227165028	0.796637808438463	1.56171990253441	1.09959026353325	2.21807079860374	0.0140952923353962
TL(Discovery)	ccRCC	Weighted median	125	0.292012679007309	0.116086757946895	0.0118874020285241	0.0644826334313952	0.519542724583223	1.33911999624388	1.06660705477921	1.68125867563421	0.0118874020285241
TL(Discovery)	ccRCC	Weighted mode	125	0.0317611791521504	0.21810720331451	0.884456353891841	-0.395729	0.459251297648591	1.03227094804176	0.673189146300125	1.58288842894679	0.884456353891841
TL(Replication)	ccRCC	Inverse variance weighted	191	0.385125132907114	0.0664108756278289	6.66608497558433e-09	0.254959816676569	0.515290449137658	1.46979823005979	1.29040976687804	1.67412467925862	1.33321699511687e-08
TL(Replication)	ccRCC	MR Egger	191	0.501530025745166	0.129217448088666	0.000143465161047934	0.248263827491381	0.754796223998952	1.65124578748625	1.28179806115513	2.12717801135845	0.000286930322095868
TL(Replication)	ccRCC	Weighted median	191	0.446309655122722	0.0903090488709188	7.73149566749715e-07	0.269303919335721	0.623315390909722	1.56253523866971	1.30905292709199	1.86510134277635	1.54629913349943e-06
TL(Replication)	ccRCC	Weighted mode	191	0.54494592894584	0.176483475822206	0.00231839866953059	0.199038316334315	0.890853541557364	1.72451513350424	1.22022871969572	2.43720902293363	0.00463679733906117
reverse MR analysis results
exposure	outcome	method	nsnp	b	se	pval	lo_ci	up_ci	or	or_lci95	or_uci95	p_fdr
ccRCC	TL(Discovery)	Inverse variance weighted	27	-0.00643386	0.00357453961159496	0.0718742886277498	-0.01344	0.000572235330942837	0.993586790667777	0.986649953055384	1.00057239908881	0.1437485772555
ccRCC	TL(Discovery)	MR Egger	27	-0.0129182	0.00779393802874019	0.109921914586419	-0.0281944	0.00235788534641813	0.987164849041115	0.972199399807206	1.00236066734419	0.219843829172838
ccRCC	TL(Discovery)	Weighted median	27	-0.00978908	0.00499530349427204	0.0500359021574049	-0.0195799	1.71372628440455e-06	0.990258675972392	0.980610564839055	1.00000171372775	0.10007180431481
ccRCC	TL(Discovery)	Weighted mode	27	-0.00857099	0.00576111077073789	0.148850566701021	-0.0198628	0.00272079193535364	0.991465641002639	0.980333202763052	1.00272449664889	0.22492373445917
ccRCC	TL(Replication)	Inverse variance weighted	32	-0.00375162	0.00348678070559426	0.281946933097102	-0.0105857	0.00308246754691586	0.996255405907924	0.989470118659932	1.00308722323517	0.281946933097102
ccRCC	TL(Replication)	MR Egger	32	-0.00725661	0.00830277288198121	0.389062280709025	-0.02353	0.00901682666327602	0.992769657424291	0.97674462985583	1.00905760070349	0.389062280709025
ccRCC	TL(Replication)	Weighted median	32	-0.00726822	0.00509415637548709	0.153644339450971	-0.0172528	0.00271632411336695	0.992758127268691	0.982895207913213	1.00272001666434	0.153644339450971
ccRCC	TL(Replication)	Weighted mode	32	-0.00731936	0.00591111578769324	0.22492373445917	-0.0189051	0.00426642547417004	0.992707359822442	0.981272433075758	1.00427553962434	0.22492373445917

## Sheet: Supplementary Table 5
Supplementary Table 5.MR-Egger intercept regression and MR Presso.
exposure	outcome	egger_intercept	se	pval(egger)	Global Test	Presso-pval
TL(Discovery)	ccRCC	0.000746429467069607	0.00436920640532058	0.8646313245041	5.56220905009215	1.56183741137761e-07
TL(Replication)	ccRCC	-0.00360469	0.00343286840425398	0.295035070680246	5.79912746619064	2.73962517231262e-08
ccRCC	TL(Discovery)	0.000944623062712313	0.00100830869343346	0.357804011512236	-1.79991	0.0834896549946618
ccRCC	TL(Replication)	0.000492699984135468	0.00105628373618318	0.644265366574351	-1.07596	0.290249781349245

## Sheet: Supplementary Table 6
Supplementary Table 6.heterogeneity test.
exposure	outcome	Q	Q_df	Q_pval
TL(Discovery)	ccRCC	191.600490403718	124	9.40417507542261e-05
TL(Replication)	ccRCC	323.161516597876	190	5.60895582809686e-09
ccRCC	TL(Discovery)	27.6942131346562	26	0.373667827076475
ccRCC	TL(Replication)	37.4024097845513	31	0.198645890473968

## Sheet: Supplementary Table 7
Supplementary Table 7. The results of the steiger test.
exposure	outcome	steiger_test_pval	steiger_test_direction
TL(Discovery)	ccRCC	0	TRUE
TL(Replication)	ccRCC	0	TRUE
ccRCC	TL(Discovery)	1.69603819286024e-90	TRUE
ccRCC	TL(Replication)	7.66158806263409e-104	TRUE

## Sheet: Supplementary Table 8
Supplementary Table 8. Multivariate Mendelian randomization results.
IVW
Exposure	Outcome	nSNPs	beta	se	p-value	or	or_lci95	or_uci95
CKD	ccRCC	126	0.0567200869910619	0.0866683055595622	0.512821823106819	1.05835952033184	0.893019670862419	1.25431153514827
HTN	ccRCC	126	-0.679739	0.718915659126338	0.344400931708663	0.506749431921917	0.123837208016345	2.07364967982233
smoking	ccRCC	126	-0.025087	0.0881519128025788	0.775959816495328	0.975225087807832	0.82048344153557	1.15915071986076
TL	ccRCC	126	0.728713599727625	0.0939633536391847	8.81378084903546e-15	2.07241293962754	1.72383043309067	2.49148368069781
LASSO
Exposure	Outcome	SNP	beta	se	pval	or	or_lci95	or_uci95
CKD	ccRCC	126	-0.0679221	0.0898096815500156	0.449475805318564	0.934333260254278	0.783530072235056	1.11416099030785
HTN	ccRCC	126	0.310194625943264	0.502155670917673	0.536755954466196	1.36369049785553	0.509659509994533	3.64881207447969
smoking	ccRCC	126	0.00075181660100923	0.0582415959826166	0.98970072523858	1.00075209928595	0.89279381597797	1.12176489834686
TL	ccRCC	126	0.657006389926155	0.0885761697099112	1.19426451892741e-13	1.92900898144985	1.62157887271755	2.29472381092273
Median
Exposure	Outcome	SNP	beta	se	pval	or	or_lci95	or_uci95
CKD	ccRCC	126	-0.0431779	0.103981161706548	0.677961034966559	0.957741017627698	0.781158498992953	1.17424038531112
HTN	ccRCC	126	-0.273906	0.719372636033414	0.703383472343575	0.760403351734937	0.185657682309526	3.11440523299078
smoking	ccRCC	126	-0.0379939	0.0792299510678874	0.631554625623425	0.962718795297309	0.824249693029866	1.12444989261903
TL	ccRCC	126	0.708193074225949	0.12707364377937	2.50257700701088e-08	2.03031930588942	1.58270167715169	2.60453156989496

## Sheet:  Supplementary Table 9
Supplementary Table 9. Results of Colonization Analysis.
		coloc_res$summary
TL(Discovery) to ccRCC	nsnps	247
	PP.H0.abf	2.71018011875186e-308
	PP.H1.abf	7.00641754110147e-08
	PP.H2.abf	6.80752070894604e-303
	PP.H3.abf	0.0166155686295126
	PP.H4.abf	0.983384361306335
TL(Replication) to ccRCC	nsnps	251
	PP.H0.abf	8.45919823224694e-305
	PP.H1.abf	0.000697287672223817
	PP.H2.abf	4.6033242010717e-304
	PP.H3.abf	0.00279799344575527
	PP.H4.abf	0.996504718882061
